# Supplementary material for: Identification of Single Nucleotide Polymorphic Loci and Candidate Genes for Seed Germination Percentage in Okra under Salt and No-Salt Stresses by Genome-Wide Association Study
Source: Plants (Basel). 2024 Feb 22;13(5):588. doi: 10.3390/plants13050588 (PMC10934433; doi:10.3390/plants13050588)
Supplement: Supplementary file 1 [file plants-13-00588-s001.zip]

Archive with 2 entries (2 files):
- Supplementary figures-final version.pdf
- Supplementary tables-final version.xlsx
