# Supplementary material for: Identification of Single Nucleotide Polymorphic Loci and Candidate Genes for Seed Germination Percentage in Okra under Salt and No-Salt Stresses by Genome-Wide Association Study
Source: Plants (Basel). 2024 Feb 22;13(5):588. doi: 10.3390/plants13050588 (PMC10934433; doi:10.3390/plants13050588)
Supplement: Supplementary file 1 [file plants-13-00588-s001.zip › Supplementary tables-final version.xlsx]

## Sheet: Table S1
Table S1 Origin and classification based on resequencing of 180 okra accessions
Accessions No.	Origin	Subgroup based on group structure
1	Japan	II
2	Bangladesh	I
3	Kenya	III
4	Thailand	III
5	Japan	III
6	America	IV
7	Hebei, China	III
8	Japan	IV
9	Chongqing, China	III
10	Japan	IV
11	America	III
12	America	IV
13	Brazil	IV
14	Chongqing, China	IV
15	Japan	III
16	Fujian, China	II
17	Fujian, China	II
18	Fujian, China	II
19	Taiwan, China	IV
20	Hainan, China	II
21	Jiangxi, China	II
22	Guangdong, China	II
23	Fujian, China	II
24	Jiangsu, China	IV
25	Fujian, China	IV
26	Guangdong, China	II
27	Zhejiang, China	II
28	Jiangsu, China	II
29	Fujian, China	III
30	Guizhou, China	II
31	Hunan, China	II
32	Japan	III
33	Japan	I
34	Taiwan, China	IV
35	Fujian, China	IV
36	Japan	I
37	Fujian, China	I
38	Zhejiang, China	II
39	Shanghai, China	I
40	Fujian, China	II
41	Fujian, China	II
42	Fujian, China	II
43	Fujian, China	II
44	Shanghai, China	III
45	Fujian, China	I
46	Fujian, China	II
47	Hunan, China	II
48	Hunan, China	III
49	Hunan, China	II
50	Jilin, China	II
51	Hunan, China	IV
52	Fujian, China	IV
53	Fujian, China	III
54	Fujian, China	II
55	Guangdong, China	IV
56	Fujian, China	II
57	Jiangxi, China	III
58	Guangdong, China	II
59	Guangdong, China	III
60	Hainan, China	III
61	Hainan, China	III
62	Hainan, China	II
63	Hainan, China	I
64	Hainan, China	II
65	Hainan, China	I
66	Yunnan, China	III
67	Hainan, China	IV
68	Hainan, China	III
69	Henan, China	I
70	Guangdong, China	III
71	Guangdong, China	II
72	Jiangsu, China	III
73	Jiangsu, China	I
74	Taiwan, China	II
75	Zhejiang, China	IV
76	Jiangsu, China	IV
77	Japan	IV
78	Canada	II
79	Beijing, China	III
80	Jiangxi, China	III
81	America	III
82	Hunan, China	II
83	India	I
84	Sichuan, China	I
85	Hunan, China	III
86	Jiangxi, China	II
87	Jiangxi, China	II
88	Hunan, China	II
89	Hunan, China	II
90	Fujian, China	II
91	Hunan, China	I
92	Malaysia	II
93	Malaysia	III
94	Nigeria	III
95	Jiangsu, China	II
96	Hunan, China	III
97	Sichuan, China	II
98	Guangxi, China	II
99	Guangxi, China	III
100	Guangxi, China	III
101	Fujian, China	III
102	Fujian, China	II
103	Fujian, China	III
104	Thailand	I
105	Nigeria	III
106	Shaanxi, China	I
107	Mali	I
108	Fujian, China	II
109	Hunan, China	III
110	Zhejiang, China	IV
111	Japan	II
112	Japan	II
113	America	I
114	France	I
115	Japan	IV
116	Japan	II
117	Fujian, China	III
118	Fujian, China	IV
119	Japan	II
120	Hunan, China	I
121	Taiwan, China	II
122	Taiwan, China	III
123	Taiwan, China	II
124	Fujian, China	III
125	Taiwan, China	III
126	Fujian, China	II
127	Hunan, China	IV
128	Hunan, China	II
129	Hunan, China	II
130	Hunan, China	II
131	Taiwan, China	IV
132	Brazil	III
133	America	III
134	Japan	III
135	Japan	IV
136	Brazil	IV
137	Shanghai, China	III
138	Anhui, China	II
139	Japan	III
140	America	I
141	Hunan, China	II
142	Japan	IV
143	Jiangsu, China	IV
144	Zhejiang, China	I
145	Anhui, China	II
146	Jiangsu, China	III
147	Jiangxi, China	IV
148	Japan	II
149	Japan	I
150	Japan	III
151	France	I
152	Taiwan, China	I
153	Zhejiang, China	IV
154	India	I
155	India	III
156	India	II
157	Guangdong, China	I
158	Hunan, China	IV
159	Japan	IV
160	France	I
161	Taiwan, China	III
162	Philippines	IV
163	Taiwan, China	II
164	India	I
165	India	I
166	America	III
167	Thailand	I
168	Philippines	II
169	Japan	IV
170	Ethiopia	III
171	Egypt	IV
172	America	III
173	Japan	IV
174	Japan	IV
175	Bangladesh	I
176	Taiwan, China	IV
177	Thailand	II
178	Brazil	III
179	Guangxi, China	II
180	Vietnam	III

## Sheet: Table S2
Table S2 Sequences of specific primers for two candidate genes
Gene	Primer Sequence (5’-3’)
Ae59G004900	F: CTGCTCCTGAGCATTCTAGGG
	R: GTCGCTTTTCACGAGTAAC
Ae44G005470	F: CCCCTCTTCATTTCCAAC
	R: AAGCTCCACCTCTTCTTT
Actin	F: TTGTATTGCTCGACGTACCAA
	R: TTATACCCATCAACACGTCCC

## Sheet: Table S3
Table S3 The GP of the top ten and bottom ten accessions in each treatment
Order	Accessions No.	GP-CK-3 d	Accessions No.	GP-T1-3 d	Accessions No.	GP-T2-3 d	Accessions No.	GP-CK-7 d	Accessions No.	GP-T1-7 d	Accessions No.	GP-T2-7 d
1	26	0.98	99	0.933333	32	0.63	51	0.99	51	0.94	51	0.92
2	51	0.98	97	0.88	99	0.57	19	0.98	19	0.86	26	0.8
3	101	0.97	101	0.845455	157	0.5	3	0.98	99	0.853333	3	0.75
4	109	0.97	19	0.83	2	0.47	101	0.98	26	0.83	97	0.7
5	112	0.97	112	0.82	91	0.47	109	0.98	14	0.83	101	0.69
6	99	0.97	157	0.78	97	0.47	157	0.98	157	0.79	2	0.69
7	157	0.96	32	0.77	3	0.45	26	0.98	101	0.781818	14	0.68
8	32	0.95	14	0.77	19	0.45	99	0.98	32	0.73	112	0.68
9	19	0.95	109	0.75	14	0.44	32	0.97	97	0.73	99	0.66
10	3	0.93	26	0.72	26	0.43	112	0.97	109	0.73	32	0.66
171	82	0.33	66	0.05	43	0	153	0.52	153	0.1	24	0.05
172	141	0.33	141	0.05	82	0	128	0.51	49	0.09	128	0.04
173	24	0.32	128	0.04	128	0	93	0.5	43	0.07	43	0.04
174	40	0.32	82	0.04	66	0	24	0.49	145	0.07	62	0.04
175	153	0.27	24	0.03	24	0	9	0.48	141	0.07	82	0.04
176	66	0.26	9	0.03	145	0	141	0.48	66	0.06	153	0.0333333
177	43	0.21	145	0.03	141	0	82	0.43	9	0.05	40	0.03
178	62	0.13	62	0.02	153	0	66	0.36	62	0.05	66	0.03
179	93	0.11	49	0.02	40	0	49	0.32	82	0.04	145	0.03
180	9	0.1	40	0.02	62	0	43	0.31	40	0.04	141	0

## Sheet: Table S4
Table S4 Information of genome resequencing data of 180 okra accessions
Accessions No.	Total reads	Clean Reads	Mapped (%)	Average depth	Q20 (%)	Q30 (%)	GC (%)	SNP number
1	104273862	52136931	99.39	12	99.13	94.49	35.25	80988
2	98357844	49178922	99.55	11	99.32	95.68	34.93	117661
3	101110948	50555474	99.79	12	99.12	94.45	35.44	94527
4	101081410	50540705	99.68	12	99.05	93.99	34.94	90451
5	107206082	53603041	99.3	12	99.21	95.06	35.4	55404
6	106244614	53122307	98.63	12	99.14	94.57	35.48	57699
7	88812450	44406225	99.41	10	99.23	95.13	35.02	96951
8	100739638	50369819	99.65	12	99.21	95	34.98	58870
9	109463934	54731967	98.92	13	99.17	94.75	35.41	103853
10	98147692	49073846	99.55	11	99.22	95.05	35.19	59690
11	95242080	47621040	99.57	11	99.18	94.85	35.1	72905
12	114654442	57327221	99.61	13	99.12	94.42	34.94	64679
13	110374148	55187074	99.21	13	99.2	94.98	35.28	85407
14	99983954	49991977	99.48	11	99.12	94.48	35.22	68737
15	99980878	49990439	99.47	11	99.1	94.3	35.59	97797
16	109956652	54978326	98.73	13	99.21	94.98	35.33	80578
17	95619590	47809795	99.47	11	99.17	94.8	35.67	68109
18	91984436	45992218	99.16	10	99.17	94.78	35.19	78592
19	104199814	52099907	99.67	12	99.04	93.9	34.89	98922
20	77189568	38594784	98.92	9	99.2	94.96	35.46	94697
21	84046354	42023177	99.6	10	99.16	94.71	35.08	95446
22	98424508	49212254	98.74	11	99.23	95.16	34.99	76251
23	102568172	51284086	99.7	12	99.26	95.3	34.95	91612
24	81114274	40557137	99.62	9	99.15	94.52	34.89	88272
25	82626210	41313105	99.7	9	99.19	94.76	35.54	89804
26	97753384	48876692	99.09	11	99.14	94.47	35.22	97513
27	98926786	49463393	99.24	11	99.13	94.54	35.29	83263
28	88381380	44190690	99.62	10	99.19	94.9	35.18	90053
29	91822542	45911271	99.32	10	99.01	93.99	34.87	126906
30	87576348	43788174	99.74	10	99.22	94.8	35.68	78571
31	99950876	49975438	99.37	11	99.18	94.48	35.53	90450
32	92679942	46339971	99.55	11	99.16	94.37	35.21	80024
33	91044086	45522043	99.64	10	99.24	94.97	35.22	3588
34	106808686	53404343	99.74	12	99.36	95.74	35.48	79501
35	111090704	55545352	99.5	13	99.23	94.86	35.4	12963
36	105654926	52827463	99.63	12	99.18	94.48	35.55	42852
37	78542856	39271428	99.17	9	99.14	94.29	35.01	109761
38	107116544	53558272	99.72	12	99.19	94.5	35.16	85345
39	109118690	54559345	99.23	13	99.24	94.86	35.22	440133
40	89924208	44962104	98.5	10	99.25	94.93	35.14	69250
41	91396652	45698326	98.7	10	99.25	94.95	35.18	87307
42	90465196	45232598	98.92	10	99.08	93.92	35.08	89124
43	94230398	47115199	99.4	11	99.22	94.7	34.94	94531
44	77402082	38701041	99.56	9	99.16	94.36	35.04	113318
45	110795022	55397511	97.62	12	99.39	95.94	35.63	467629
46	98850192	49425096	99.58	11	99.26	95.05	34.9	91485
47	82994278	41497139	99.19	9	99.1	94.19	35.12	90158
48	87710982	43855491	99.41	10	99.02	93.81	34.91	151842
49	92685938	46342969	99.61	11	98.87	93.55	35.19	93308
50	107459664	53729832	97.77	12	98.9	93.72	35.53	58599
51	87428216	43714108	99.54	10	98.86	93.47	35.07	63646
52	83218470	41609235	99.56	9	99.16	94.66	34.95	84420
53	81686658	40843329	99.3	9	99.14	94.57	35.42	54548
54	85287790	42643895	99.42	10	99.17	94.78	34.99	57225
55	89810100	44905050	99.42	10	98.68	91.97	34.78	119026
56	104212782	52106391	99.75	12	99.14	94.57	34.13	95066
57	81433942	40716971	99.53	9	99.1	94.35	34.97	89642
58	85194188	42597094	99.51	10	98.65	92.05	35.56	91134
59	89316314	44658157	99.6	10	99.2	94.7	35.25	4598
60	90139720	45069860	98.77	10	99.11	94.06	35.22	81919
61	89298500	44649250	99.57	10	99.18	94.46	34.63	88483
62	90830518	45415259	99.5	10	99.25	94.98	34.8	67439
63	96153034	48076517	99.46	11	99.01	94.05	34.57	62371
64	86531766	43265883	99.58	10	99.09	94.24	35.12	56350
65	91759868	45879934	99.83	11	99.22	95.05	33.26	58267
66	77466104	38733052	99.28	9	98.82	92.67	34.53	77378
67	86031512	43015756	99.2	10	99.21	95.06	34.77	125100
68	105424848	52712424	99.31	12	99.19	94.85	34.77	85124
69	102741566	51370783	99.67	12	99.14	94.51	34.55	81707
70	96016434	48008217	99.64	11	99.13	94.55	34.78	97530
71	90617894	45308947	99.57	10	99.17	94.8	34.9	76189
72	102540242	51270121	99.38	12	99.18	94.76	34.93	94487
73	102057352	51028676	99.37	12	99.11	94.38	34.93	119636
74	92070230	46035115	99.44	11	99.12	94.57	34.58	103884
75	89381662	44690831	99.55	10	99.15	94.66	34.84	123945
76	102925760	51462880	99.64	12	99.18	94.79	35.01	80222
77	78613608	39306804	99.73	9	99.38	95.93	34.85	96809
78	83796438	41898219	99.75	10	99.2	94.64	34.95	90941
79	98891722	49445861	99.62	11	99.09	93.91	34.88	91371
80	93266678	46633339	99.6	11	99.2	94.63	34.99	75376
81	102571294	51285647	99.43	12	99.23	94.82	35.28	94619
82	93501934	46750967	99.42	11	99.19	94.52	34.97	119075
83	90169568	45084784	98.91	10	99.11	94.16	34.98	325270
84	85849922	42924961	99.48	10	99.09	94.22	34.57	297497
85	101836136	50918068	99.39	12	99.19	94.76	34.97	55122
86	88055562	44027781	99.5	10	99.13	94.39	35	78980
87	103929440	51964720	99.64	12	99.11	94.19	34.78	94344
88	110815052	55407526	99.72	13	99.26	95.36	34.07	92098
89	79687122	39843561	99.46	9	99.17	94.86	34.98	54541
90	123004726	61502363	99.52	14	97.97	89.98	34.55	103446
91	104568654	52284327	99.64	12	99.25	95.3	33.49	360961
92	100961010	50480505	99.25	12	99.18	94.92	33.86	55329
93	106788974	53394487	99.71	12	99.21	95.11	33.92	88596
94	85804664	42902332	99.18	10	99.1	94.43	33.73	97796
95	82222718	41111359	99.4	9	99.11	94.49	33.44	74955
96	105874862	52937431	99.65	12	99.18	94.99	34.66	77792
97	98436930	49218465	99.14	11	99.09	94.44	34.18	59715
98	106679598	53339799	99.6	12	99.16	94.91	34.39	81468
99	138380018	69190009	99.83	16	99.37	96.23	35.4	84781
100	130566056	65283028	99.69	15	99.27	95.54	35.32	89184
101	123789788	61894894	99.82	14	99.27	95.67	35.3	82682
102	117587946	58793973	99.75	14	99.24	95.38	34.77	59220
103	116985508	58492754	99.81	14	99.28	95.72	34.03	101440
104	101791098	50895549	99.74	12	99.14	95.02	34.12	233437
105	115090616	57545308	99.83	13	99.04	94.26	35.11	72813
106	130544976	65272488	99.75	15	99.16	95.07	34.89	217284
107	108936098	54468049	99.6	13	99.13	94.63	33.94	366238
108	105227588	52613794	99.83	12	99.17	95	33.81	96647
109	105586464	52793232	99.77	12	99.25	95.64	34.71	156356
110	79513762	39756881	99.77	9	98.87	93.38	33.44	122921
111	109421688	54710844	99.21	13	99.09	94.47	33.79	98341
112	130545286	65272643	99.22	15	99.13	94.66	34.94	95941
113	84767124	42383562	99.5	10	99.18	94.97	32.36	206291
114	103575714	51787857	99.62	12	99.05	94.52	33.61	448548
115	85937094	42968547	99.66	10	98.97	93.7	34.79	73269
116	108015682	54007841	99.82	12	99.17	95.08	33.14	93981
117	110010090	55005045	98.94	13	99.16	95.1	34.46	159619
118	107526840	53763420	99.7	12	99.11	94.83	33.91	95491
119	92155194	46077597	99.85	11	99.29	95.84	31.54	80041
120	101937398	50968699	99.71	12	99.23	95.3	33.72	275710
121	114211656	57105828	99.7	13	99.42	96.16	34.63	102470
122	97877668	48938834	99.7	11	98.98	93.73	34.48	159979
123	119065104	59532552	99.81	14	99.23	95.3	33.44	101816
124	114656304	57328152	99.79	13	99.22	95.29	34.19	97813
125	105058580	52529290	99.59	12	99.26	95.66	35.24	175309
126	87166652	43583326	99.66	10	99.16	94.96	33.68	54378
127	121187140	60593570	99.74	14	99.26	95.45	33.38	71188
128	96073204	48036602	99.71	11	99.07	94.65	34.62	92907
129	85216066	42608033	99.74	10	99.2	95.35	34.6	87412
130	100643032	50321516	99.59	12	98.44	91.27	35.03	86537
131	114299652	57149826	99.78	13	99.15	95.05	34.05	98434
132	90155746	45077873	99.78	10	99.02	94.21	33.35	89176
133	119937174	59968587	99.54	14	99.17	95.15	34.09	200668
134	86339954	43169977	99.76	10	99.05	94.52	34.12	96087
135	84461888	42230944	99.84	10	98.93	93.86	33.41	115448
136	89847606	44923803	99.81	10	99.04	94.14	33.4	84689
137	109365314	54682657	99.8	13	99.22	95.44	33.89	92413
138	110896926	55448463	99.68	13	99.25	95.63	33.27	54709
139	86886992	43443496	99.7	10	99.45	96.42	32.56	92168
140	106594772	53297386	99.82	12	99.17	95.18	33.87	105459
141	83372598	41686299	97.97	9	99.04	94.12	35.53	111180
142	97233740	48616870	99.52	11	99.04	94.25	35.78	55562
143	106528748	53264374	98.76	12	99.11	94.86	34.27	109640
144	83229858	41614929	99.4	9	98.97	94.07	34.69	5563
145	100119336	50059668	98.78	11	98.91	93.78	33.68	86643
146	90875372	45437686	99.77	10	98.95	93.91	34.3	99102
147	94245328	47122664	99.81	11	99.1	94.79	34.82	87991
148	87571772	43785886	99.71	10	99.1	94.84	33.93	84873
149	109988778	54994389	99.79	13	99.18	95.27	34.48	57122
150	86218848	43109424	99.88	10	98.88	93.63	33.86	116801
151	108655382	54327691	99.61	12	98.97	93.69	34.14	378469
152	87855470	43927735	99.81	10	99.07	94.64	34.31	3117
153	87902642	43951321	99.58	10	99.05	94.46	33.49	123826
154	77974260	38987130	99.42	9	99.05	94.59	34.5	260713
155	99058028	49529014	99.5	11	99.09	94.71	34.52	292203
156	92980650	46490325	99.73	11	98.8	92.94	34.22	268526
157	104133568	52066784	99.63	12	99.01	94.28	34.4	302928
158	92097440	46048720	99.85	11	98.97	94.11	34.25	116967
159	101091288	50545644	99.33	12	99.07	94.62	34.88	55643
160	88522170	44261085	99.68	10	98.81	93.17	34.01	412612
161	105273430	52636715	99.34	12	99.18	95.17	33.43	54003
162	105362586	52681293	99.38	12	99.06	94.58	34.32	96557
163	102602900	51301450	99.61	12	99.02	94.38	34.46	84408
164	78919894	39459947	99.7	9	98.88	93.59	34.25	256647
165	87855448	43927724	99.75	10	98.99	94.21	34.52	16059
166	102860582	51430291	99.87	12	99.11	94.82	34.4	94961
167	81163076	40581538	98.64	9	99.13	94.89	33.06	261705
168	96911070	48455535	99.5	11	99.04	94.12	36.21	90185
169	86624126	43312063	99.64	10	99.15	94.89	34.38	118285
170	100663090	50331545	99.79	12	99.21	95.39	34.17	87739
171	105855422	52927711	99.84	12	99.22	95.43	33.44	101759
172	88823950	44411975	99.82	10	99.18	95.23	33.55	92535
173	105128344	52564172	99.8	12	99.22	95.49	34.4	56555
174	85091966	42545983	99.67	10	99.18	95.25	34.12	83880
175	99895896	49947948	85.11	9	99.14	94.74	33	108135
176	122545990	61272995	98.56	14	99.17	94.98	34.04	57331
177	89848622	44924311	99.64	10	99.14	94.75	34.4	75969
178	97188634	48594317	99.6	11	98.86	93.2	36.1	92765
179	88314382	44157191	99.7	10	98.95	93.58	36.38	89581
180	87113630	43556815	99.13	10	99.15	94.76	34.15	215211
Mean	9.78012e+07	4.89006e+07	99.4058	11.1833	99.121	94.6087	34.616	111855
Total	17604219770	8802109885						2.02457e+07

## Sheet: Table S5
Table S5 SNP loci detected by both software EMMAX and GEMMA simultaneously
Trait	Software	Chromosome	SNP Position	P value	­log10 (P)	Allele	Count	MAF
GP-CK-3d	EMMAX	Chr.04	5900927	4.8947e-05	4.31	G/A	G:262_A:98	0.27
	GEMMA			5.88193e-05	4.23	G/A	G:262_A:98	0.27
	EMMAX	Chr.37	12370416	1.4943e-05	4.83	G/A	G:328_A:30	0.08
	GEMMA			1.68755e-05	4.77	G/A	G:328_A:30	0.08
	EMMAX	Chr.59	2619493	5.1232e-05	4.29	A/T	A:178_T:160	0.47
	GEMMA			1.69311e-05	4.77	A/T	A:178_T:160	0.47
	EMMAX	Chr.59	10686827	2.6017e-05	4.58	C/T	C:275_T:53	0.16
	GEMMA			2.99961e-05	4.52	C/T	C:275_T:53	0.16
GP-CK-7d	EMMAX	Chr.44	2692266	4.8058e-05	4.32	A/G	A:311_G:47	0.13
	GEMMA			1.26632e-05	4.9	A/G	A:311_G:47	0.13
	EMMAX	Chr.46	579540	5.6472e-05	4.25	G/A	G:203_A:153	0.43
	GEMMA			8.75936e-06	5.06	G/A	G:203_A:153	0.43
	EMMAX	Chr.46	625052	5.9813e-05	4.22	A/G	A:204_G:156	0.43
	GEMMA			1.22425e-05	4.91	A/G	A:204_G:156	0.43
GP-T1-3d	EMMAX	Chr.19	2326147	1.6532e-05	4.78	A/G	A:320_G:24	0.07
	GEMMA			1.74628e-05	4.76	A/G	A:320_G:24	0.07
	EMMAX	Chr.24	10345299	5.8562e-05	4.23	A/G	A:226_G:110	0.33
	GEMMA			5.88054e-05	4.23	A/G	A:226_G:110	0.33
	EMMAX	Chr.40	17262501	1.9506e-05	4.71	G/A	G:336_A:24	0.07
	GEMMA			2.71218e-05	4.57	G/A	G:336_A:24	0.07
	EMMAX	Chr.56	12996825	5.9233e-05	4.23	G/A	G:187_A:171	0.48
	GEMMA			3.43202e-05	4.46	G/A	G:187_A:171	0.48
	EMMAX	Chr.59	2619493	1.711e-05	4.77	A/T	A:178_T:160	0.47
	GEMMA			4.67309e-06	5.33	A/T	A:178_T:160	0.47
	EMMAX	Chr.59	3020941	3.2055e-05	4.49	G/T	G:192_T:146	0.43
	GEMMA			1.32197e-05	4.88	G/T	G:192_T:146	0.43
	EMMAX	Chr.59	3023436	2.7568e-05	4.56	A/G	A:194_G:142	0.42
	GEMMA			9.71386e-06	5.01	A/G	A:194_G:142	0.42
	EMMAX	Chr.59	3025672	3.2046e-05	4.49	A/G	A:195_G:143	0.42
	GEMMA			1.20032e-05	4.92	A/G	A:195_G:143	0.42
	EMMAX	Chr.64	790464	4.6564e-05	4.33	T/G	T:251_G:107	0.3
	GEMMA			4.0381e-05	4.39	T/G	T:251_G:107	0.3
	EMMAX	Chr.64	812833	3.986e-05	4.4	T/A	T:246_A:110	0.31
	GEMMA			2.56221e-05	4.59	T/A	T:246_A:110	0.31
GP-T1-7d	EMMAX	Chr.15	11733481	2.17742e-05	4.66	A/G	A:209_G:149	0.42
	GEMMA			1.91963e-05	4.72	A/G	A:209_G:149	0.42
	EMMAX	Chr.22	7242275	8.38332e-05	4.08	A/G	A:234_G:124	0.35
	GEMMA			2.97078e-05	4.53	A/G	A:234_G:124	0.35
	EMMAX	Chr.22	7447059	2.65421e-05	4.58	A/C	A:297_C:63	0.17
	GEMMA			1.06477e-05	4.97	A/C	A:297_C:63	0.17
	EMMAX	Chr.22	7447470	3.86916e-05	4.41	T/C	T:305_C:55	0.15
	GEMMA			1.32533e-05	4.88	T/C	T:305_C:55	0.15
	EMMAX	Chr.22	7450389	9.81744e-05	4.01	G/A	G:296_A:64	0.18
	GEMMA			3.81178e-05	4.42	G/A	G:296_A:64	0.18
	EMMAX	Chr.22	7454931	7.5143e-05	4.12	A/G	A:297_G:61	0.17
	GEMMA			2.89732e-05	4.54	A/G	A:297_G:61	0.17
	EMMAX	Chr.22	7455226	8.63126e-05	4.06	C/A	C:291_A:65	0.18
	GEMMA			3.70348e-05	4.43	C/A	C:291_A:65	0.18
	EMMAX	Chr.22	7456783	3.01651e-05	4.52	T/A	T:310_A:48	0.13
	GEMMA			1.21252e-05	4.92	T/A	T:310_A:48	0.13
	EMMAX	Chr.22	7598553	8.3724e-05	4.08	C/T	C:300_T:60	0.17
	GEMMA			2.99375e-05	4.52	C/T	C:300_T:60	0.17
	EMMAX	Chr.22	8815796	8.75313e-05	4.06	C/T	C:296_T:64	0.18
	GEMMA			3.30111e-05	4.48	C/T	C:296_T:64	0.18
	EMMAX	Chr.31	5335214	3.94338e-05	4.4	T/C	T:291_C:69	0.19
	GEMMA			2.20731e-05	4.66	T/C	T:291_C:69	0.19
	EMMAX	Chr.31	5335376	7.56217e-05	4.12	A/G	A:294_G:66	0.18
	GEMMA			3.9629e-05	4.4	A/G	A:294_G:66	0.18
	EMMAX	Chr.31	5335382	7.56217e-05	4.12	A/G	A:294_G:66	0.18
	GEMMA			3.9629e-05	4.4	A/G	A:294_G:66	0.18
	EMMAX	Chr.31	5336213	4.57928e-05	4.34	G/T	G:292_T:68	0.19
	GEMMA			2.46794e-05	4.61	G/T	G:292_T:68	0.19
	EMMAX	Chr.31	5337512	6.07748e-05	4.22	A/G	A:291_G:69	0.19
	GEMMA			3.24933e-05	4.49	A/G	A:291_G:69	0.19
	EMMAX	Chr.31	5340499	4.98801e-05	4.3	A/G	A:290_G:68	0.19
	GEMMA			2.68097e-05	4.57	A/G	A:290_G:68	0.19
	EMMAX	Chr.31	5340552	4.57928e-05	4.34	T/A	T:292_A:68	0.19
	GEMMA			2.46794e-05	4.61	T/A	T:292_A:68	0.19
	EMMAX	Chr.31	5344166	6.07748e-05	4.22	A/G	A:291_G:69	0.19
	GEMMA			3.24933e-05	4.49	A/G	A:291_G:69	0.19
	EMMAX	Chr.31	5355305	7.19988e-05	4.14	T/C	T:292_C:68	0.19
	GEMMA			3.88455e-05	4.41	T/C	T:292_C:68	0.19
	EMMAX	Chr.31	5358108	4.97917e-05	4.3	A/C	A:293_C:67	0.19
	GEMMA			2.66859e-05	4.57	A/C	A:293_C:67	0.19
	EMMAX	Chr.31	5358470	6.07748e-05	4.22	T/C	T:291_C:69	0.19
	GEMMA			3.24933e-05	4.49	T/C	T:291_C:69	0.19
	EMMAX	Chr.31	5361108	6.07748e-05	4.22	G/A	G:291_A:69	0.19
	GEMMA			3.24933e-05	4.49	G/A	G:291_A:69	0.19
	EMMAX	Chr.31	5361552	6.50855e-05	4.19	C/T	C:292_T:68	0.19
	GEMMA			3.42211e-05	4.47	C/T	C:292_T:68	0.19
	EMMAX	Chr.31	5362059	6.07748e-05	4.22	C/T	C:291_T:69	0.19
	GEMMA			3.24933e-05	4.49	C/T	C:291_T:69	0.19
	EMMAX	Chr.31	5362356	6.07748e-05	4.22	G/A	G:291_A:69	0.19
	GEMMA			3.24933e-05	4.49	G/A	G:291_A:69	0.19
	EMMAX	Chr.31	5362377	6.07748e-05	4.22	G/A	G:291_A:69	0.19
	GEMMA			3.24933e-05	4.49	G/A	G:291_A:69	0.19
	EMMAX	Chr.31	5397100	9.23874e-05	4.03	G/A	G:292_A:66	0.18
	GEMMA			4.75528e-05	4.32	G/A	G:292_A:66	0.18
	EMMAX	Chr.31	5403554	9.86978e-05	4.01	G/T	G:292_T:68	0.19
	GEMMA			5.19935e-05	4.28	G/T	G:292_T:68	0.19
	EMMAX	Chr.31	5403830	6.07748e-05	4.22	A/T	A:291_T:69	0.19
	GEMMA			3.24933e-05	4.49	A/T	A:291_T:69	0.19
	EMMAX	Chr.31	5404573	6.07748e-05	4.22	G/A	G:291_A:69	0.19
	GEMMA			3.24933e-05	4.49	G/A	G:291_A:69	0.19
	EMMAX	Chr.31	5408743	4.5575e-05	4.34	G/T	G:292_T:68	0.19
	GEMMA			2.44107e-05	4.61	G/T	G:292_T:68	0.19
	EMMAX	Chr.31	5409688	6.07748e-05	4.22	A/G	A:291_G:69	0.19
	GEMMA			3.24933e-05	4.49	A/G	A:291_G:69	0.19
	EMMAX	Chr.31	5410545	6.07748e-05	4.22	A/T	A:291_T:69	0.19
	GEMMA			3.24933e-05	4.49	A/T	A:291_T:69	0.19
	EMMAX	Chr.31	5410822	6.07748e-05	4.22	A/G	A:291_G:69	0.19
	GEMMA			3.24933e-05	4.49	A/G	A:291_G:69	0.19
	EMMAX	Chr.31	5410871	6.07748e-05	4.22	C/T	C:291_T:69	0.19
	GEMMA			3.24933e-05	4.49	C/T	C:291_T:69	0.19
	EMMAX	Chr.31	5410940	7.10621e-05	4.15	G/A	G:289_A:69	0.19
	GEMMA			3.80226e-05	4.42	G/A	G:289_A:69	0.19
	EMMAX	Chr.31	5411535	7.59719e-05	4.12	A/G	A:290_G:68	0.19
	GEMMA			3.9944e-05	4.4	A/G	A:290_G:68	0.19
	EMMAX	Chr.31	5411810	6.07748e-05	4.22	G/A	G:291_A:69	0.19
	GEMMA			3.24933e-05	4.49	G/A	G:291_A:69	0.19
	EMMAX	Chr.31	5412326	8.97401e-05	4.05	T/C	T:292_C:68	0.19
	GEMMA			4.74611e-05	4.32	T/C	T:292_C:68	0.19
	EMMAX	Chr.31	5413241	5.99437e-05	4.22	A/G	A:293_G:67	0.19
	GEMMA			3.19206e-05	4.5	A/G	A:293_G:67	0.19
	EMMAX	Chr.31	5413380	3.01304e-05	4.52	T/A	T:293_A:67	0.19
	GEMMA			1.63394e-05	4.79	T/A	T:293_A:67	0.19
	EMMAX	Chr.31	5413539	5.58092e-05	4.25	A/G	A:293_G:67	0.19
	GEMMA			2.92677e-05	4.53	A/G	A:293_G:67	0.19
	EMMAX	Chr.31	5417444	6.07748e-05	4.22	A/G	A:291_G:69	0.19
	GEMMA			3.24933e-05	4.49	A/G	A:291_G:69	0.19
	EMMAX	Chr.31	5417702	4.17648e-05	4.38	A/G	A:292_G:68	0.19
	GEMMA			2.25324e-05	4.65	A/G	A:292_G:68	0.19
	EMMAX	Chr.31	5417932	6.07748e-05	4.22	A/G	A:291_G:69	0.19
	GEMMA			3.24933e-05	4.49	A/G	A:291_G:69	0.19
	EMMAX	Chr.31	5418082	6.07748e-05	4.22	A/C	A:291_C:69	0.19
	GEMMA			3.24933e-05	4.49	A/C	A:291_C:69	0.19
	EMMAX	Chr.31	5419103	4.41628e-05	4.35	C/T	C:292_T:68	0.19
	GEMMA			2.39136e-05	4.62	C/T	C:292_T:68	0.19
	EMMAX	Chr.31	5419152	6.07748e-05	4.22	G/A	G:291_A:69	0.19
	GEMMA			3.24933e-05	4.49	G/A	G:291_A:69	0.19
	EMMAX	Chr.31	5421011	5.15412e-05	4.29	T/C	T:291_C:67	0.19
	GEMMA			2.69408e-05	4.57	T/C	T:291_C:67	0.19
	EMMAX	Chr.31	5421407	9.35712e-05	4.03	G/T	G:288_T:70	0.2
	GEMMA			4.92942e-05	4.31	G/T	G:288_T:70	0.2
	EMMAX	Chr.31	5421790	3.4635e-05	4.46	C/T	C:292_T:68	0.19
	GEMMA			1.9137e-05	4.72	C/T	C:292_T:68	0.19
	EMMAX	Chr.31	5423255	6.07748e-05	4.22	C/T	C:291_T:69	0.19
	GEMMA			3.24933e-05	4.49	C/T	C:291_T:69	0.19
	EMMAX	Chr.31	5424744	6.07748e-05	4.22	C/T	C:291_T:69	0.19
	GEMMA			3.24933e-05	4.49	C/T	C:291_T:69	0.19
	EMMAX	Chr.31	5425190	5.07024e-05	4.29	G/A	G:288_A:70	0.2
	GEMMA			2.83866e-05	4.55	G/A	G:288_A:70	0.2
	EMMAX	Chr.31	5425257	4.74015e-05	4.32	G/A	G:290_A:70	0.19
	GEMMA			2.61099e-05	4.58	G/A	G:290_A:70	0.19
	EMMAX	Chr.31	5425437	6.07748e-05	4.22	C/T	C:291_T:69	0.19
	GEMMA			3.24933e-05	4.49	C/T	C:291_T:69	0.19
	EMMAX	Chr.31	5425482	6.07748e-05	4.22	G/A	G:291_A:69	0.19
	GEMMA			3.24933e-05	4.49	G/A	G:291_A:69	0.19
	EMMAX	Chr.31	5425636	6.07748e-05	4.22	T/C	T:291_C:69	0.19
	GEMMA			3.24933e-05	4.49	T/C	T:291_C:69	0.19
	EMMAX	Chr.31	5425818	6.07748e-05	4.22	G/A	G:291_A:69	0.19
	GEMMA			3.24933e-05	4.49	G/A	G:291_A:69	0.19
	EMMAX	Chr.31	5426914	6.07748e-05	4.22	G/A	G:291_A:69	0.19
	GEMMA			3.24933e-05	4.49	G/A	G:291_A:69	0.19
	EMMAX	Chr.31	5426951	6.07748e-05	4.22	G/T	G:291_T:69	0.19
	GEMMA			3.24933e-05	4.49	G/T	G:291_T:69	0.19
	EMMAX	Chr.31	5427469	7.57907e-05	4.12	C/G	C:292_G:68	0.19
	GEMMA			4.15914e-05	4.38	C/G	C:292_G:68	0.19
	EMMAX	Chr.31	5427517	6.07748e-05	4.22	G/T	G:291_T:69	0.19
	GEMMA			3.24933e-05	4.49	G/T	G:291_T:69	0.19
	EMMAX	Chr.31	5427624	7.57907e-05	4.12	G/A	G:292_A:68	0.19
	GEMMA			4.15914e-05	4.38	G/A	G:292_A:68	0.19
	EMMAX	Chr.31	5427839	7.84093e-05	4.11	C/T	C:290_T:70	0.19
	GEMMA			4.18338e-05	4.38	C/T	C:290_T:70	0.19
	EMMAX	Chr.31	5430384	6.07748e-05	4.22	T/G	T:291_G:69	0.19
	GEMMA			3.24933e-05	4.49	T/G	T:291_G:69	0.19
	EMMAX	Chr.31	5432909	6.07748e-05	4.22	A/G	A:291_G:69	0.19
	GEMMA			3.24933e-05	4.49	A/G	A:291_G:69	0.19
	EMMAX	Chr.31	5433342	6.07748e-05	4.22	T/C	T:291_C:69	0.19
	GEMMA			3.24933e-05	4.49	T/C	T:291_C:69	0.19
	EMMAX	Chr.31	5437039	6.07748e-05	4.22	A/G	A:291_G:69	0.19
	GEMMA			3.24933e-05	4.49	A/G	A:291_G:69	0.19
	EMMAX	Chr.31	5439523	6.7775e-05	4.17	G/A	G:289_A:69	0.19
	GEMMA			3.63283e-05	4.44	G/A	G:289_A:69	0.19
	EMMAX	Chr.31	5439590	6.07748e-05	4.22	G/A	G:291_A:69	0.19
	GEMMA			3.24933e-05	4.49	G/A	G:291_A:69	0.19
	EMMAX	Chr.31	5440140	6.07748e-05	4.22	T/C	T:291_C:69	0.19
	GEMMA			3.24933e-05	4.49	T/C	T:291_C:69	0.19
	EMMAX	Chr.31	5440304	4.99968e-05	4.3	C/T	C:289_T:69	0.19
	GEMMA			2.65966e-05	4.58	C/T	C:289_T:69	0.19
	EMMAX	Chr.31	5541212	5.55517e-05	4.26	C/T	C:288_T:72	0.2
	GEMMA			3.18199e-05	4.5	C/T	C:288_T:72	0.2
	EMMAX	Chr.31	5696026	4.82457e-05	4.32	T/G	T:289_G:67	0.19
	GEMMA			2.76602e-05	4.56	T/G	T:289_G:67	0.19
	EMMAX	Chr.31	5890294	1.92059e-05	4.72	T/A	T:292_A:68	0.19
	GEMMA			1.10185e-05	4.96	T/A	T:292_A:68	0.19
	EMMAX	Chr.41	10374331	6.35912e-05	4.2	A/T	A:342_T:18	0.05
	GEMMA			6.87641e-05	4.16	A/T	A:342_T:18	0.05
	EMMAX	Chr.43	5647759	6.14022e-05	4.21	C/T	C:334_T:26	0.07
	GEMMA			2.70695e-05	4.57	C/T	C:334_T:26	0.07
	EMMAX	Chr.44	2692266	2.44874e-05	4.61	A/G	A:311_G:47	0.13
	GEMMA			1.08167e-05	4.97	A/G	A:311_G:47	0.13
	EMMAX	Chr.44	5273322	9.73607e-05	4.01	T/C	T:225_C:135	0.38
	GEMMA			8.83209e-05	4.05	T/C	T:225_C:135	0.38
	EMMAX	Chr.45	15108380	4.42514e-05	4.35	G/T	G:165_T:193	0.46
	GEMMA			2.2027e-05	4.66	G/T	G:165_T:193	0.46
	EMMAX	Chr.45	15159313	8.88521e-05	4.05	A/G	A:161_G:199	0.45
	GEMMA			4.67185e-05	4.33	A/G	A:161_G:199	0.45
	EMMAX	Chr.45	15179058	8.88521e-05	4.05	A/G	A:161_G:199	0.45
	GEMMA			4.67185e-05	4.33	A/G	A:161_G:199	0.45
	EMMAX	Chr.45	15179265	8.88521e-05	4.05	A/G	A:161_G:199	0.45
	GEMMA			4.67185e-05	4.33	A/G	A:161_G:199	0.45
	EMMAX	Chr.45	15203929	1.30872e-05	4.88	C/T	C:187_T:173	0.48
	GEMMA			9.21052e-06	5.04	C/T	C:187_T:173	0.48
	EMMAX	Chr.45	15207716	2.48636e-05	4.6	A/T	A:157_T:203	0.44
	GEMMA			1.43919e-05	4.84	A/T	A:157_T:203	0.44
	EMMAX	Chr.45	15210773	2.48636e-05	4.6	A/G	A:157_G:203	0.44
	GEMMA			1.43919e-05	4.84	A/G	A:157_G:203	0.44
	EMMAX	Chr.45	15212732	1.36898e-05	4.86	G/A	G:186_A:174	0.48
	GEMMA			9.56885e-06	5.02	G/A	G:186_A:174	0.48
	EMMAX	Chr.45	15217674	1.36898e-05	4.86	C/T	C:186_T:174	0.48
	GEMMA			9.56885e-06	5.02	C/T	C:186_T:174	0.48
	EMMAX	Chr.59	6258470	6.77658e-05	4.17	A/G	A:131_G:205	0.39
	GEMMA			5.95971e-05	4.22	A/G	A:131_G:205	0.39
GP-T2-3d	EMMAX	Chr.17	21152111	5.3413e-05	4.27	C/T	C:339_T:21	0.06
	GEMMA			5.34095e-05	4.27	C/T	C:339_T:21	0.06
	EMMAX	Chr.17	21328019	6.9362e-05	4.16	A/G	A:327_G:21	0.06
	GEMMA			6.93593e-05	4.16	A/G	A:327_G:21	0.06
	EMMAX	Chr.25	1080002	8.3076e-05	4.08	C/G	C:340_G:18	0.05
	GEMMA			8.30779e-05	4.08	C/G	C:340_G:18	0.05
	EMMAX	Chr.59	2389226	5.2405e-05	4.28	C/T	C:315_T:25	0.07
	GEMMA			5.23902e-05	4.28	C/T	C:315_T:25	0.07
	EMMAX	Chr.59	2391371	5.2405e-05	4.28	C/T	C:315_T:25	0.07
	GEMMA			5.23902e-05	4.28	C/T	C:315_T:25	0.07
	EMMAX	Chr.59	2392774	5.7077e-05	4.24	G/A	G:317_A:25	0.07
	GEMMA			5.70608e-05	4.24	G/A	G:317_A:25	0.07
	EMMAX	Chr.59	2392928	5.2405e-05	4.28	A/G	A:315_G:25	0.07
	GEMMA			5.23902e-05	4.28	A/G	A:315_G:25	0.07
	EMMAX	Chr.59	2403599	5.2405e-05	4.28	A/C	A:315_C:25	0.07
	GEMMA			5.23902e-05	4.28	A/C	A:315_C:25	0.07
	EMMAX	Chr.59	2405293	5.2405e-05	4.28	T/C	T:315_C:25	0.07
	GEMMA			5.23902e-05	4.28	T/C	T:315_C:25	0.07
	EMMAX	Chr.59	2410702	6.5772e-05	4.18	A/C	A:333_C:25	0.07
	GEMMA			6.57544e-05	4.18	A/C	A:333_C:25	0.07
	EMMAX	Chr.59	2413738	5.2405e-05	4.28	G/T	G:315_T:25	0.07
	GEMMA			5.23902e-05	4.28	G/T	G:315_T:25	0.07
	EMMAX	Chr.59	2414612	5.2405e-05	4.28	C/T	C:315_T:25	0.07
	GEMMA			5.23902e-05	4.28	C/T	C:315_T:25	0.07
	EMMAX	Chr.59	2414715	5.2405e-05	4.28	A/G	A:315_G:25	0.07
	GEMMA			5.23902e-05	4.28	A/G	A:315_G:25	0.07
	EMMAX	Chr.59	2414742	5.2405e-05	4.28	T/C	T:315_C:25	0.07
	GEMMA			5.23902e-05	4.28	T/C	T:315_C:25	0.07
	EMMAX	Chr.59	2415377	5.7077e-05	4.24	C/T	C:317_T:25	0.07
	GEMMA			5.70608e-05	4.24	C/T	C:317_T:25	0.07
	EMMAX	Chr.59	2415499	5.6881e-05	4.25	G/A	G:315_A:25	0.07
	GEMMA			5.68647e-05	4.25	G/A	G:315_A:25	0.07
	EMMAX	Chr.59	2419119	9.7347e-05	4.01	T/A	T:316_A:24	0.07
	GEMMA			9.73205e-05	4.01	T/A	T:316_A:24	0.07
	EMMAX	Chr.59	2426838	5.2405e-05	4.28	A/G	A:315_G:25	0.07
	GEMMA			5.23902e-05	4.28	A/G	A:315_G:25	0.07
	EMMAX	Chr.59	2442960	5.0962e-05	4.29	G/A	G:313_A:25	0.07
	GEMMA			5.09476e-05	4.29	G/A	G:313_A:25	0.07
	EMMAX	Chr.59	2495762	5.177e-05	4.29	T/C	T:313_C:25	0.07
	GEMMA			5.17557e-05	4.29	T/C	T:313_C:25	0.07
	EMMAX	Chr.59	2496696	6.1479e-05	4.21	T/G	T:335_G:25	0.07
	GEMMA			6.14632e-05	4.21	T/G	T:335_G:25	0.07
	EMMAX	Chr.59	2521290	5.2405e-05	4.28	C/T	C:315_T:25	0.07
	GEMMA			5.23902e-05	4.28	C/T	C:315_T:25	0.07
	EMMAX	Chr.59	2528960	5.2405e-05	4.28	G/A	G:315_A:25	0.07
	GEMMA			5.23902e-05	4.28	G/A	G:315_A:25	0.07
	EMMAX	Chr.59	2531754	9.9479e-05	4	T/A	T:312_A:48	0.13
	GEMMA			9.94689e-05	4	T/A	T:312_A:48	0.13
	EMMAX	Chr.59	2547062	5.2405e-05	4.28	G/A	G:315_A:25	0.07
	GEMMA			5.23902e-05	4.28	G/A	G:315_A:25	0.07
	EMMAX	Chr.59	2553348	6.4646e-05	4.19	T/C	T:333_C:25	0.07
	GEMMA			6.4629e-05	4.19	T/C	T:333_C:25	0.07
	EMMAX	Chr.59	2583472	3.7873e-05	4.42	T/A	T:311_A:47	0.13
	GEMMA			3.78703e-05	4.42	T/A	T:311_A:47	0.13
	EMMAX	Chr.59	2599912	5.1879e-05	4.29	A/G	A:340_G:20	0.06
	GEMMA			5.18628e-05	4.29	A/G	A:340_G:20	0.06
	EMMAX	Chr.59	2600052	7.1936e-05	4.14	T/C	T:318_C:22	0.06
	GEMMA			7.19123e-05	4.14	T/C	T:318_C:22	0.06
	EMMAX	Chr.59	2601928	7.2584e-05	4.14	C/T	C:316_T:22	0.07
	GEMMA			7.25609e-05	4.14	C/T	C:316_T:22	0.07
	EMMAX	Chr.59	2618013	5.6533e-05	4.25	A/C	A:340_C:20	0.06
	GEMMA			5.65158e-05	4.25	A/C	A:340_C:20	0.06
	EMMAX	Chr.59	2619493	7.5146e-05	4.12	A/T	A:178_T:160	0.47
	GEMMA			7.51227e-05	4.12	A/T	A:178_T:160	0.47
	EMMAX	Chr.59	2621907	7.5146e-05	4.12	C/G	C:318_G:22	0.06
	GEMMA			7.51227e-05	4.12	C/G	C:318_G:22	0.06
	EMMAX	Chr.59	2622297	8.0786e-05	4.09	T/C	T:316_C:22	0.07
	GEMMA			8.076e-05	4.09	T/C	T:316_C:22	0.07
	EMMAX	Chr.59	2626294	9.23e-05	4.03	C/T	C:314_T:46	0.13
	GEMMA			9.22928e-05	4.03	C/T	C:314_T:46	0.13
	EMMAX	Chr.61	1424863	7.9786e-05	4.1	G/T	G:289_T:67	0.19
	GEMMA			7.98011e-05	4.1	G/T	G:289_T:67	0.19
GP-T2-7d	EMMAX	Chr.05	5577494	6.1236e-05	4.21	T/C	T:248_C:112	0.31
	GEMMA			1.66869e-05	4.78	T/C	T:248_C:112	0.31
	EMMAX	Chr.05	5578626	1.5879e-05	4.8	T/C	T:247_C:113	0.31
	GEMMA			4.94583e-06	5.31	T/C	T:247_C:113	0.31
	EMMAX	Chr.05	5578848	2.4887e-05	4.6	C/T	C:246_T:114	0.32
	GEMMA			6.71937e-06	5.17	C/T	C:246_T:114	0.32
	EMMAX	Chr.05	5579002	2.4887e-05	4.6	C/T	C:246_T:114	0.32
	GEMMA			6.71937e-06	5.17	C/T	C:246_T:114	0.32
	EMMAX	Chr.05	5581076	1.843e-05	4.73	C/A	C:245_A:115	0.32
	GEMMA			4.7641e-06	5.32	C/A	C:245_A:115	0.32
	EMMAX	Chr.05	5586613	1.0778e-05	4.97	G/A	G:248_A:112	0.31
	GEMMA			3.71493e-06	5.43	G/A	G:248_A:112	0.31
	EMMAX	Chr.05	5591058	2.4887e-05	4.6	T/C	T:246_C:114	0.32
	GEMMA			6.71937e-06	5.17	T/C	T:246_C:114	0.32
	EMMAX	Chr.05	5595253	2.4887e-05	4.6	C/T	C:246_T:114	0.32
	GEMMA			6.71937e-06	5.17	C/T	C:246_T:114	0.32
	EMMAX	Chr.05	5596636	8.5266e-05	4.07	G/T	G:244_T:116	0.32
	GEMMA			3.13305e-05	4.5	G/T	G:244_T:116	0.32
	EMMAX	Chr.22	5522443	7.3379e-05	4.13	A/G	A:194_G:166	0.46
	GEMMA			9.51433e-05	4.02	A/G	A:194_G:166	0.46
	EMMAX	Chr.22	5908982	2.0218e-05	4.69	T/C	T:161_C:199	0.45
	GEMMA			1.91269e-05	4.72	T/C	T:161_C:199	0.45
	EMMAX	Chr.22	8008681	5.3745e-05	4.27	A/T	A:161_T:197	0.45
	GEMMA			5.34581e-05	4.27	A/T	A:161_T:197	0.45
	EMMAX	Chr.22	8251475	3.9659e-05	4.4	C/T	C:159_T:197	0.45
	GEMMA			4.38751e-05	4.36	C/T	C:159_T:197	0.45
	EMMAX	Chr.22	8332261	6.1273e-05	4.21	T/G	T:159_G:197	0.45
	GEMMA			6.93662e-05	4.16	T/G	T:159_G:197	0.45
	EMMAX	Chr.22	9930440	9.7258e-05	4.01	A/G	A:155_G:203	0.43
	GEMMA			9.63025e-05	4.02	A/G	A:155_G:203	0.43
	EMMAX	Chr.22	12948726	6.175e-05	4.21	A/G	A:202_G:156	0.44
	GEMMA			8.44858e-05	4.07	A/G	A:202_G:156	0.44
	EMMAX	Chr.41	10374331	6.4063e-05	4.19	A/T	A:342_T:18	0.05
	GEMMA			5.20725e-05	4.28	A/T	A:342_T:18	0.05
	EMMAX	Chr.44	2684207	4.0961e-05	4.39	C/T	C:312_T:48	0.13
	GEMMA			3.26188e-05	4.49	C/T	C:312_T:48	0.13
	EMMAX	Chr.44	2684405	5.7704e-05	4.24	C/G	C:311_G:47	0.13
	GEMMA			5.3087e-05	4.28	C/G	C:311_G:47	0.13
	EMMAX	Chr.44	2687176	3.3385e-05	4.48	T/C	T:311_C:49	0.14
	GEMMA			2.36572e-05	4.63	T/C	T:311_C:49	0.14
	EMMAX	Chr.44	2692266	8.1067e-06	5.09	A/G	A:311_G:47	0.13
	GEMMA			4.35577e-06	5.36	A/G	A:311_G:47	0.13
	EMMAX	Chr.54	4475283	6.1352e-05	4.21	G/A	G:340_A:20	0.06
	GEMMA			7.05927e-05	4.15	G/A	G:340_A:20	0.06
	EMMAX	Chr.54	13831630	1.4512e-05	4.84	T/A	T:193_A:165	0.46
	GEMMA			9.15215e-06	5.04	T/A	T:193_A:165	0.46
	EMMAX	Chr.59	20324327	2.7755e-05	4.56	C/T	C:283_T:51	0.15
	GEMMA			3.03829e-05	4.52	C/T	C:283_T:51	0.15
Allele: The left side of the / represents the main allele, and the right side represents the secondary allele
Count: Allele count
MAF: Minor allele frequency

## Sheet: Table S6
Table S6 Genes and annotation information of SNP2619493 on chromosome 59 and SNP269226 on chromosome 44
Chromosome	SNP Position	Allele	Count	MAF	GeneID	Start	End	COG class	COG class annotation	GO annotation	KEGG annotation	KOG class	KOG class annotation	Pfam annotation	Swissprot annotation	TrEMBL annotation	eggNOG class	eggNOG class annotation	nr_annotation
Chr.59	2619493	A/T	A: 178, T: 160	0.47	Ae59G004760	2522015	2526231	--	--	Molecular Function: protein tyrosine phosphatase activity (GO:0004725);; Biological Process: multicellular organism development (GO:0007275);; Molecular Function: metal ion binding (GO:0046872);	K15616|4.5e-169|gra:105765017|K15616 eyes absent homolog 1 [EC:3.1.3.48] | (RefSeq) eyes absent homolog 4	[R]	General function prediction only	--	Eyes absent homolog OS=Arabidopsis thaliana OX=3702 GN=EYA PE=1 SV=2	Protein-tyrosine-phosphatase OS=Gossypium tomentosum OX=34277 GN=ES332_A12G239900v1 PE=3 SV=1	K	Transcription	hypothetical protein ES288_A12G239200v1 [Gossypium darwinii]
					Ae59G004770	2529697	2532175	--	--	Biological Process: regulation of immune system process (GO:0002682);; Biological Process: negative regulation of immune system process (GO:0002683);; Cellular Component: cellular_component (GO:0005575);; Cellular Component: intracellular (GO:0005622);; Cellular Component: obsolete cell (GO:0005623);; Cellular Component: nucleus (GO:0005634);; Biological Process: biological_process (GO:0008150);;…	K12191|2.7e-13|csv:101208440|K12191 charged multivesicular body protein 2A | (RefSeq) vacuolar protein sorting-associated protein 2 homolog 2	--	--	LSD1 zinc finger	Protein LOL1 OS=Arabidopsis thaliana OX=3702 GN=LOL1 PE=2 SV=1	Protein LSD1 OS=Hibiscus syriacus OX=106335 GN=F3Y22_tig00110818pilonHSYRG00020 PE=4 SV=1	S	Function unknown	Protein LSD1 [Hibiscus syriacus]
					Ae59G004780	2533950	2536252	--	--	--	--	--	--	--	--	Detected protein of confused Function OS=Hibiscus syriacus OX=106335 GN=F3Y22_tig00110818pilonHSYRG00017 PE=4 SV=1	--	--	Detected protein of confused Function [Hibiscus syriacus]
					Ae59G004790	2537338	2540306	--	--	Molecular Function: AT DNA binding (GO:0003680);; Cellular Component: nucleus (GO:0005634);	--	--	--	Plants and Prokaryotes Conserved (PCC) domain	AT-hook motif nuclear-localized protein 8 OS=Arabidopsis thaliana OX=3702 GN=AHL8 PE=2 SV=1	AT-hook motif nuclear-localized protein OS=Gossypium barbadense OX=3634 GN=ES319_D12G235600v1 PE=4 SV=1	K	Transcription	hypothetical protein ES319_D12G235600v1 [Gossypium barbadense]
					Ae59G004800	2540599	2540941	--	--	--	--	--	--	--	--	Uncharacterized protein OS=Hibiscus syriacus OX=106335 GN=F3Y22_tig00111941pilonHSYRG00144 PE=4 SV=1	--	--	Detected protein of unknown function [Hibiscus syriacus]
					Ae59G004810	2542106	2544416	--	--	Biological Process: response to acid chemical (GO:0001101);; Molecular Function: molecular_function (GO:0003674);; Molecular Function: nucleic acid binding (GO:0003676);; Molecular Function: DNA binding (GO:0003677);; Molecular Function: DNA-binding transcription factor activity (GO:0003700);; Molecular Function: binding (GO:0005488);; Molecular Function: calcium ion binding (GO:0005509);; Molecu…	K13422|1.8e-255|ghi:107946831|K13422 transcription factor MYC2 | (RefSeq) transcription factor MYC2-like	--	--	bHLH-MYC and R2R3-MYB transcription factors N-terminal	Transcription factor MYC2 OS=Solanum lycopersicum OX=4081 GN=MYC2 PE=1 SV=1	Transcription factor MYC2 OS=Hibiscus syriacus OX=106335 GN=F3Y22_tig00002847pilonHSYRG00023 PE=4 SV=1	K	Transcription	Transcription factor MYC2 [Hibiscus syriacus]
					Ae59G004820	2558973	2560934	--	--	--	--	--	--	PLATZ transcription factor	--	Uncharacterized protein OS=Gossypium raimondii OX=29730 GN=B456_008G226100 PE=4 SV=1	S	Function unknown	hypothetical protein E1A91_D08G193000v1 [Gossypium mustelinum]
					Ae59G004830	2564210	2565253	--	--	Cellular Component: integral component of membrane (GO:0016021);; Biological Process: protein ubiquitination (GO:0016567);	K19041|3.2e-54|cmos:111459995|K19041 E3 ubiquitin-protein ligase RNF38/44 [EC:2.3.2.27] | (RefSeq) RING-H2 finger protein ATL52-like	[O]	Posttranslational modification, protein turnover, chaperones	Ring finger domain	E3 ubiquitin-protein ligase Os04g0590900 OS=Oryza sativa subsp. japonica OX=39947 GN=Os04g0590900 PE=2 SV=2	RING/U-box superfamily protein, putative OS=Theobroma cacao OX=3641 GN=TCM_015695 PE=4 SV=1	O	Posttranslational modification, protein turnover, chaperones	RING/U-box superfamily protein, putative [Theobroma cacao]
					Ae59G004840	2567251	2569037	--	--	Molecular Function: protein dimerization activity (GO:0046983);	K20558|1.0e-24|adu:107495120|K20558 transcription factor SPEECHLESS | (RefSeq) transcription factor SPEECHLESS	--	--	Helix-loop-helix DNA-binding domain	Transcription factor bHLH71 OS=Arabidopsis thaliana OX=3702 GN=BHLH71 PE=1 SV=1	Transcription factor bHLH71-like OS=Gossypium australe OX=47621 GN=EPI10_029645 PE=4 SV=1	K	Transcription	transcription factor bHLH71-like [Gossypium australe]
					Ae59G004850	2571203	2572416	--	--	Molecular Function: metal ion binding (GO:0046872);	--	--	--	--	--	Zinc finger CCCH domain-containing protein 12 OS=Gossypium australe OX=47621 GN=EPI10_029647 PE=4 SV=1	O	Posttranslational modification, protein turnover, chaperones	zinc finger CCCH domain-containing protein 12-like [Durio zibethinus]
					Ae59G004860	2579930	2586457	--	--	Molecular Function: methyltransferase activity (GO:0008168);; Biological Process: methylation (GO:0032259);	K11446|2.0e-52|dosa:Os06t0731600-00|K11446 [histone H3]-trimethyl-L-lysine4 demethylase [EC:1.14.11.67] | (RefSeq) Os06g0731600; ARID/BRIGHT DNA-binding domain domain containing protein.	[R]	General function prediction only	JmjC domain, hydroxylase	Lysine-specific demethylase JMJ706 OS=Oryza sativa subsp. japonica OX=39947 GN=JMJ706 PE=2 SV=1	Lysine-specific demethylase 5D-like isoform X2 OS=Hibiscus syriacus OX=106335 GN=F3Y22_tig00110816pilonHSYRG00089 PE=4 SV=1	K	Transcription	lysine-specific demethylase 5D-like isoform X2 [Hibiscus syriacus]
					Ae59G004870	2596034	2598975	--	--	--	K14491|2.6e-06|thj:104809797|K14491 two-component response regulator ARR-B family | (RefSeq) two-component response regulator ARR11-like isoform X1	--	--	Myb-like DNA-binding domain	Probable transcription factor KAN2 OS=Arabidopsis thaliana OX=3702 GN=KAN2 PE=2 SV=1	Putative transcription factor KAN2 OS=Hibiscus syriacus OX=106335 GN=F3Y22_tig00110469pilonHSYRG00013 PE=4 SV=1	K	Transcription	putative transcription factor KAN2 [Hibiscus syriacus]
					Ae59G004880	2606966	2612719	--	--	Biological Process: reproduction (GO:0000003);; Biological Process: phosphorelay signal transduction system (GO:0000160);; Biological Process: response to reactive oxygen species (GO:0000302);; Biological Process: response to superoxide (GO:0000303);; Biological Process: response to oxygen radical (GO:0000305);; Biological Process: response to acid chemical (GO:0001101);; Biological Process: regu…	--	--	--	Poly (ADP-ribose) polymerase catalytic domain	Inactive poly [ADP-ribose] polymerase RCD1 OS=Arabidopsis thaliana OX=3702 GN=RCD1 PE=1 SV=1	WWE protein-protein interaction domain protein family, putative isoform 6 OS=Hibiscus syriacus OX=106335 GN=F3Y22_tig00110816pilonHSYRG00085 PE=4 SV=1	S	Function unknown	WWE protein-protein interaction domain protein family, putative isoform 6 [Hibiscus syriacus]
					Ae59G004890	2616078	2617493	--	--	Molecular Function: transferase activity (GO:0016740);	K12668|6.4e-55|gab:108478240|K12668 oligosaccharyltransferase complex subunit epsilon | (RefSeq) dolichyl-diphosphooligosaccharide--protein glycosyltransferase subunit DAD1-like	[DO]	--	DAD family	Dolichyl-diphosphooligosaccharide--protein glycosyltransferase subunit DAD1 OS=Citrus unshiu OX=55188 GN=DAD1 PE=3 SV=1	Dolichyl-diphosphooligosaccharide--protein glycosyltransferase subunit DAD1 OS=Hibiscus syriacus OX=106335 GN=F3Y22_tig00116996pilonHSYRG00233 PE=3 SV=1	--	--	Dolichyl-diphosphooligosaccharide--protein glycosyltransferase subunit DAD1 [Hibiscus syriacus]
					Ae59G004900	2623883	2628492	[N]	Cell motility	Molecular Function: mannosyltransferase activity (GO:0000030);; Molecular Function: molecular_function (GO:0003674);; Molecular Function: catalytic activity (GO:0003824);; Cellular Component: cellular_component (GO:0005575);; Cellular Component: intracellular (GO:0005622);; Cellular Component: obsolete cell (GO:0005623);; Cellular Component: cytoplasm (GO:0005737);; Cellular Component: Golgi appa…	K20924|0.0e+00|gab:108479185|K20924 cellulose synthase-like protein [EC:2.4.1.-] | (RefSeq) cellulose synthase-like protein D2	--	--	Cellulose synthase	Cellulose synthase-like protein D3 OS=Arabidopsis thaliana OX=3702 GN=CSLD3 PE=1 SV=1	Cellulose synthase-like protein D2 OS=Hibiscus syriacus OX=106335 GN=F3Y22_tig00116996pilonHSYRG00225 PE=4 SV=1	G	Carbohydrate transport and metabolism	Cellulose synthase-like protein D2 [Hibiscus syriacus]
					Ae59G004910	2629278	2633740	--	--	Biological Process: regulation of histone H3-K36 methylation (GO:0000414);; Cellular Component: cellular_component (GO:0005575);; Cellular Component: intracellular (GO:0005622);; Cellular Component: obsolete cell (GO:0005623);; Cellular Component: nucleus (GO:0005634);; Biological Process: regulation of transcription, DNA-templated (GO:0006355);; Biological Process: cell communication (GO:0007154…	K17498|1.4e-231|dzi:111290778|K17498 transcription factor SPN1 | (RefSeq) protein IWS1 homolog 1	[S]	Function unknown	TFIIS helical bundle-like domain	Protein IWS1 homolog 1 OS=Arabidopsis thaliana OX=3702 GN=IWS1 PE=1 SV=1	TFIIS N-terminal domain-containing protein OS=Hibiscus syriacus OX=106335 GN=F3Y22_tig00110154pilonHSYRG00037 PE=4 SV=1	K	Transcription	protein IWS1 homolog 1 [Durio zibethinus]
					Ae59G004920	2636722	2641547	[I]	Lipid transport and metabolism	Molecular Function: phosphomevalonate kinase activity (GO:0004631);; Molecular Function: ATP binding (GO:0005524);	K00938|6.2e-272|gra:105764972|K00938 phosphomevalonate kinase [EC:2.7.4.2] | (RefSeq) probable phosphomevalonate kinase	[I]	Lipid transport and metabolism	GHMP kinases N terminal domain	Phosphomevalonate kinase, peroxisomal OS=Arabidopsis thaliana OX=3702 GN=PMK PE=1 SV=1	Phosphomevalonate kinase OS=Gossypium tomentosum OX=34277 GN=ES332_D12G246200v1 PE=4 SV=1	I	Lipid transport and metabolism	hypothetical protein ES319_D12G232900v1 [Gossypium barbadense]
					Ae59G004930	2643772	2649643	--	--	Molecular Function: GTPase activity (GO:0003924);; Molecular Function: GTP binding (GO:0005525);; Biological Process: G protein-coupled receptor signaling pathway (GO:0007186);; Molecular Function: G-protein beta/gamma-subunit complex binding (GO:0031683);	K19729|1.1e-24|soe:110792515|K19729 guanine nucleotide-binding protein G(t) subunit alpha 3 | (RefSeq) guanine nucleotide-binding protein alpha-1 subunit	[DT]	--	G-protein alpha subunit	Extra-large guanine nucleotide-binding protein 3 OS=Arabidopsis thaliana OX=3702 GN=XLG3 PE=1 SV=1	Uncharacterized protein OS=Gossypium raimondii OX=29730 GN=B456_008G223200 PE=4 SV=1	--	--	PREDICTED: extra-large guanine nucleotide-binding protein 3-like [Gossypium raimondii]
					Ae59G004940	2652365	2654806	--	--	--	K01728|2.5e-19|zju:107419134|K01728 pectate lyase [EC:4.2.2.2] | (RefSeq) pectate lyase 1-like	--	--	Domain of unknown function (DUF4220)	--	Putative Leucine-rich repeat family protein OS=Hibiscus syriacus OX=106335 GN=F3Y22_tig00113722pilonHSYRG00279 PE=4 SV=1	S	Function unknown	putative Leucine-rich repeat family protein [Hibiscus syriacus]
					Ae59G004950	2654974	2657783	[R]	General function prediction only	Molecular Function: ADP binding (GO:0043531);	K13457|0.0e+00|gab:108476649|K13457 disease resistance protein RPM1 | (RefSeq) disease resistance protein RPM1-like	[T]	Signal transduction mechanisms	NB-ARC domain	Disease resistance protein RPM1 OS=Arabidopsis thaliana OX=3702 GN=RPM1 PE=1 SV=1	Nbs-lrr resistance protein OS=Hibiscus syriacus OX=106335 GN=F3Y22_tig00112050pilonHSYRG00003 PE=4 SV=1	T	Signal transduction mechanisms	Nbs-lrr resistance protein [Hibiscus syriacus]
					Ae59G004960	2662758	2664306	[QV]	--	Molecular Function: molecular_function (GO:0003674);; Molecular Function: catalytic activity (GO:0003824);; Molecular Function: monooxygenase activity (GO:0004497);; Molecular Function: iron ion binding (GO:0005506);; Cellular Component: cellular_component (GO:0005575);; Biological Process: biological_process (GO:0008150);; Biological Process: metabolic process (GO:0008152);; Biological Process: …	K23810|1.1e-145|vvi:100232891|K23810 (E)-8-carboxylinalool synthase [EC:1.14.14.-] | (RefSeq) GFH2; ripening-related P-450 enzyme-like	[Q]	Secondary metabolites biosynthesis, transport and catabolism	Cytochrome P450	Geraniol 8-hydroxylase OS=Swertia mussotii OX=137888 GN=CYP76B10 PE=1 SV=1	Geraniol 8-hydroxylase-like OS=Hibiscus syriacus OX=106335 GN=F3Y22_tig00110816pilonHSYRG00068 PE=3 SV=1	Q	Secondary metabolites biosynthesis, transport and catabolism	geraniol 8-hydroxylase-like [Hibiscus syriacus]
					Ae59G004970	2668977	2672162	[QV]	--	Molecular Function: molecular_function (GO:0003674);; Molecular Function: catalytic activity (GO:0003824);; Molecular Function: monooxygenase activity (GO:0004497);; Molecular Function: iron ion binding (GO:0005506);; Cellular Component: cellular_component (GO:0005575);; Biological Process: biological_process (GO:0008150);; Biological Process: metabolic process (GO:0008152);; Biological Process: …	K23810|5.8e-150|vvi:100232891|K23810 (E)-8-carboxylinalool synthase [EC:1.14.14.-] | (RefSeq) GFH2; ripening-related P-450 enzyme-like	[Q]	Secondary metabolites biosynthesis, transport and catabolism	Cytochrome P450	Cytochrome P450 76T24 OS=Catharanthus roseus OX=4058 GN=CYP76T24 PE=2 SV=1	Geraniol 8-hydroxylase-like OS=Hibiscus syriacus OX=106335 GN=F3Y22_tig00116996pilonHSYRG00211 PE=3 SV=1	Q	Secondary metabolites biosynthesis, transport and catabolism	geraniol 8-hydroxylase-like [Hibiscus syriacus]
					Ae59G004980	2672652	2674984	[F]	Nucleotide transport and metabolism	Molecular Function: ATP binding (GO:0005524);; Biological Process: carbohydrate metabolic process (GO:0005975);; Molecular Function: phosphoribulokinase activity (GO:0008974);; Cellular Component: chloroplast (GO:0009507);; Molecular Function: kinase activity (GO:0016301);	K00855|3.0e-224|ghi:107946652|K00855 phosphoribulokinase [EC:2.7.1.19] | (RefSeq) phosphoribulokinase, chloroplastic-like	[TZ]	--	Phosphoribulokinase / Uridine kinase family	Phosphoribulokinase, chloroplastic OS=Mesembryanthemum crystallinum OX=3544 PE=2 SV=1	Phosphoribulokinase OS=Gossypium hirsutum OX=3635 GN=LOC107946652 PE=3 SV=1	--	--	PREDICTED: phosphoribulokinase, chloroplastic-like [Gossypium hirsutum]
					Ae59G004990	2676355	2679213	--	--	Molecular Function: transferase activity (GO:0016740);	K12863|4.2e-103|dzi:111275564|K12863 protein CWC15 | (RefSeq) protein CWC15 homolog A	[S]	Function unknown	Cwf15/Cwc15 cell cycle control protein	--	Putative glucuronosyltransferase PGSIP7-like OS=Hibiscus syriacus OX=106335 GN=F3Y22_tig00111402pilonHSYRG00931 PE=3 SV=1	A	RNA processing and modification	protein CWC15 homolog A [Durio zibethinus]
					Ae59G005000	2679513	2685160	--	--	Cellular Component: cellular_component (GO:0005575);; Cellular Component: intracellular (GO:0005622);; Cellular Component: obsolete cell (GO:0005623);; Cellular Component: cytoplasm (GO:0005737);; Cellular Component: Golgi apparatus (GO:0005794);; Cellular Component: plasma membrane (GO:0005886);; Cellular Component: cell-cell junction (GO:0005911);; Biological Process: transport (GO:0006810);; B…	K21989|0.0e+00|gra:105764963|K21989 calcium permeable stress-gated cation channel | (RefSeq) CSC1-like protein At1g32090	[R]	General function prediction only	Calcium-dependent channel, 7TM region, putative phosphate	CSC1-like protein At1g32090 OS=Arabidopsis thaliana OX=3702 GN=At1g32090 PE=1 SV=1	CSC1-like protein OS=Hibiscus syriacus OX=106335 GN=F3Y22_tig00116996pilonHSYRG00209 PE=3 SV=1	S	Function unknown	CSC1-like protein [Hibiscus syriacus]
					Ae59G005010	2687541	2689252	--	--	Cellular Component: cellular_component (GO:0005575);; Cellular Component: intracellular (GO:0005622);; Cellular Component: obsolete cell (GO:0005623);; Cellular Component: cytoplasm (GO:0005737);; Cellular Component: plasma membrane (GO:0005886);; Biological Process: biological_process (GO:0008150);; Cellular Component: chloroplast (GO:0009507);; Cellular Component: chloroplast thylakoid (GO:0009…	K17065|1.0e-34|smo:SELMODRAFT_437242|K17065 dynamin 1-like protein [EC:3.6.5.5] | (RefSeq) hypothetical protein	--	--	Cyanobacterial and plant NDH-1 subunit O	NAD(P)H-quinone oxidoreductase subunit O, chloroplastic OS=Arabidopsis thaliana OX=3702 GN=ndhO PE=2 SV=1	NAD(P)H-quinone oxidoreductase subunit O OS=Hibiscus syriacus OX=106335 GN=F3Y22_tig00110013pilonHSYRG00559 PE=4 SV=1	S	Function unknown	NAD(P)H-quinone oxidoreductase subunit O [Hibiscus syriacus]
					Ae59G005020	2689520	2695033	--	--	--	K11093|2.4e-68|apro:F751_6754|K11093 U1 small nuclear ribonucleoprotein 70kDa | (RefSeq) MOB kinase activator-like 1	[D]	Cell cycle control, cell division, chromosome partitioning	Mob1/phocein family	MOB kinase activator-like 1A OS=Arabidopsis thaliana OX=3702 GN=MOB1A PE=2 SV=1	Uncharacterized protein OS=Gossypium darwinii OX=34276 GN=ES288_A12G233400v1 PE=4 SV=1	D	Cell cycle control, cell division, chromosome partitioning	PREDICTED: MOB kinase activator-like 1A [Gossypium raimondii]
					Ae59G005030	2695844	2697999	--	--	Molecular Function: protein binding (GO:0005515);; Cellular Component: cellular_component (GO:0005575);; Cellular Component: obsolete cell (GO:0005623);; Cellular Component: plasma membrane (GO:0005886);; Biological Process: response to stress (GO:0006950);; Biological Process: defense response (GO:0006952);; Biological Process: cell communication (GO:0007154);; Biological Process: signal transdu…	K13459|1.6e-08|vvi:100257323|K13459 disease resistance protein RPS2 | (RefSeq) disease resistance protein At4g27190	--	--	Leucine rich repeat	Putative disease resistance protein At4g19050 OS=Arabidopsis thaliana OX=3702 GN=At4g19050 PE=3 SV=2	Uncharacterized protein OS=Hibiscus syriacus OX=106335 GN=F3Y22_tig00110816pilonHSYRG00059 PE=4 SV=1	T	Signal transduction mechanisms	Detected protein of unknown function [Hibiscus syriacus]
					Ae59G005040	2699104	2702961	--	--	Cellular Component: cellular_component (GO:0005575);; Cellular Component: obsolete cell (GO:0005623);; Cellular Component: plasma membrane (GO:0005886);; Biological Process: response to stress (GO:0006950);; Biological Process: defense response (GO:0006952);; Biological Process: cell communication (GO:0007154);; Biological Process: signal transduction (GO:0007165);; Biological Process: biological…	K13459|2.3e-06|tcc:18604924|K13459 disease resistance protein RPS2 | (RefSeq) disease resistance protein RPS2	--	--	Leucine rich repeat	Putative disease resistance protein At4g19050 OS=Arabidopsis thaliana OX=3702 GN=At4g19050 PE=3 SV=2	Uncharacterized protein OS=Hibiscus syriacus OX=106335 GN=F3Y22_tig00112047pilonHSYRG00014 PE=4 SV=1	T	Signal transduction mechanisms	Detected protein of unknown function [Hibiscus syriacus]
					Ae59G005050	2709384	2712249	--	--	Cellular Component: integral component of membrane (GO:0016021);	K01728|1.8e-34|zju:107419134|K01728 pectate lyase [EC:4.2.2.2] | (RefSeq) pectate lyase 1-like	--	--	Domain of unknown function (DUF4220)	--	DUF4220 domain-containing protein OS=Gossypium raimondii OX=29730 GN=B456_008G221400 PE=4 SV=1	S	Function unknown	PREDICTED: uncharacterized protein LOC105764956 [Gossypium raimondii]
					Ae59G005060	2714646	2717293	--	--	--	--	--	--	--	--	Beta-galactosidase 7 OS=Hibiscus syriacus OX=106335 GN=F3Y22_tig00112047pilonHSYRG00012 PE=4 SV=1	S	Function unknown	Beta-galactosidase 7 [Hibiscus syriacus]
Chr.44	2692266	A/G	A: 311, G: 47	0.13	Ae44G005260	2592221	2592744	--	--	--	--	--	--	--	--	Transcription factor bHLH77 OS=Hibiscus syriacus OX=106335 GN=F3Y22_tig00011718pilonHSYRG00096 PE=4 SV=1	--	--	Transcription factor bHLH77 [Hibiscus syriacus]
					Ae44G005270	2595022	2595816	--	--	--	--	--	--	Senescence regulator	--	Uncharacterized protein OS=Gossypium tomentosum OX=34277 GN=ES332_D09G118700v1 PE=4 SV=1	S	Function unknown	hypothetical protein ES319_D09G108700v1 [Gossypium barbadense]
					Ae44G005280	2596921	2599040	--	--	Cellular Component: integral component of membrane (GO:0016021);	--	--	--	--	--	Uncharacterized protein OS=Gossypium barbadense OX=3634 GN=ES319_A09G101100v1 PE=4 SV=1	--	--	PREDICTED: uncharacterized protein At2g27730, mitochondrial-like [Gossypium raimondii]
					Ae44G005290	2599559	2600558	--	--	--	K13161|8.0e-31|csv:101218373|K13161 heterogeneous nuclear ribonucleoprotein R | (RefSeq) heterogeneous nuclear ribonucleoprotein Q	--	--	Fantastic Four meristem regulator	--	Uncharacterized protein OS=Hibiscus syriacus OX=106335 GN=F3Y22_tig00110882pilonHSYRG00065 PE=3 SV=1	S	Function unknown	hypothetical protein F3Y22_tig00110882pilonHSYRG00065 [Hibiscus syriacus]
					Ae44G005300	2600750	2604997	--	--	Cellular Component: cellular_component (GO:0005575);; Cellular Component: obsolete cell (GO:0005623);; Cellular Component: plasma membrane (GO:0005886);; Biological Process: signal transduction (GO:0007165);; Cellular Component: membrane (GO:0016020);; Cellular Component: obsolete cell part (GO:0044464);; Cellular Component: cell periphery (GO:0071944);	K20642|2.4e-140|lja:Lj3g3v2993420.1|K20642 Rho GTPase-activating protein 22/24/25 | (RefSeq) Lj3g3v2993420.1; -	[T]	Signal transduction mechanisms	RhoGAP domain	Rho GTPase-activating protein 1 OS=Arabidopsis thaliana OX=3702 GN=ROPGAP1 PE=2 SV=1	Rho GTPase-activating protein 1 OS=Hibiscus syriacus OX=106335 GN=F3Y22_tig00000340pilonHSYRG00747 PE=4 SV=1	T	Signal transduction mechanisms	Rho GTPase-activating protein 1 [Hibiscus syriacus]
					Ae44G005310	2606610	2608221	--	--	Molecular Function: protein binding (GO:0005515);	K11649|5.3e-08|mtr:MTR_6g053260|K11649 SWI/SNF related-matrix-associated actin-dependent regulator of chromatin subfamily C | (RefSeq) F-box and associated interaction domain protein	--	--	F-box domain	Putative F-box/kelch-repeat protein At3g17280 OS=Arabidopsis thaliana OX=3702 GN=At3g17280 PE=4 SV=1	E3 ubiquitin-protein ligase RING1-like OS=Hibiscus syriacus OX=106335 GN=F3Y22_tig00110882pilonHSYRG00059 PE=4 SV=1	S	Function unknown	E3 ubiquitin-protein ligase RING1-like [Hibiscus syriacus]
					Ae44G005320	2608738	2610125	[C]	Energy production and conversion	Molecular Function: electron transfer activity (GO:0009055);; Cellular Component: chloroplast (GO:0009507);; Molecular Function: metal ion binding (GO:0046872);; Molecular Function: 2 iron, 2 sulfur cluster binding (GO:0051537);	K02639|3.7e-71|tcc:18590316|K02639 ferredoxin | (RefSeq) ferredoxin, root R-B2	--	--	2Fe-2S iron-sulfur cluster binding domain	Ferredoxin-3, chloroplastic OS=Arabidopsis thaliana OX=3702 GN=FD3 PE=1 SV=1	Ferredoxin OS=Theobroma cacao OX=3641 GN=TCM_041404 PE=3 SV=1	C	Energy production and conversion	ferredoxin, root R-B2 [Herrania umbratica]
					Ae44G005330	2610466	2612375	[J]	Translation, ribosomal structure and biogenesis	Molecular Function: RNA binding (GO:0003723);; Molecular Function: structural constituent of ribosome (GO:0003735);; Biological Process: translation (GO:0006412);; Cellular Component: large ribosomal subunit (GO:0015934);	K02865|6.0e-115|gab:108452901|K02865 large subunit ribosomal protein L10Ae | (RefSeq) 60S ribosomal protein L10a	[J]	Translation, ribosomal structure and biogenesis	Ribosomal protein L1p/L10e family	60S ribosomal protein L10a OS=Oryza sativa subsp. indica OX=39946 GN=RPL10A PE=3 SV=1	Ribosomal protein OS=Gossypium darwinii OX=34276 GN=ES288_A05G087300v1 PE=3 SV=1	J	Translation, ribosomal structure and biogenesis	hypothetical protein ES319_D09G108000v1 [Gossypium barbadense]
					Ae44G005340	2614654	2615913	--	--	--	--	--	--	--	F-box/LRR-repeat protein At1g67190 OS=Arabidopsis thaliana OX=3702 GN=At1g67190 PE=2 SV=1	F-box/LRR-repeat protein OS=Hibiscus syriacus OX=106335 GN=F3Y22_tig00110418pilonHSYRG00316 PE=4 SV=1	S	Function unknown	F-box/LRR-repeat protein [Hibiscus syriacus]
					Ae44G005350	2619726	2623404	--	--	Biological Process: reproduction (GO:0000003);; Biological Process: response to molecule of bacterial origin (GO:0002237);; Biological Process: developmental process involved in reproduction (GO:0003006);; Molecular Function: molecular_function (GO:0003674);; Molecular Function: nucleic acid binding (GO:0003676);; Molecular Function: DNA binding (GO:0003677);; Molecular Function: DNA-binding tran…	K14431|1.6e-136|gab:108454925|K14431 transcription factor TGA | (RefSeq) transcription factor TGA2-like isoform X1	--	--	Seed dormancy control	Transcription factor TGA9 OS=Arabidopsis thaliana OX=3702 GN=TGA9 PE=1 SV=1	Transcription factor HBP-1b(C1) OS=Hibiscus syriacus OX=106335 GN=F3Y22_tig00110882pilonHSYRG00054 PE=3 SV=1	K	Transcription	Transcription factor HBP-1b(c1) [Hibiscus syriacus]
					Ae44G005360	2625805	2634639	--	--	--	--	--	--	--	--	Putative DNA binding protein OS=Hibiscus syriacus OX=106335 GN=F3Y22_tig00110882pilonHSYRG00053 PE=4 SV=1	--	--	putative DNA binding protein [Hibiscus syriacus]
					Ae44G005370	2636829	2638607	[I]	Lipid transport and metabolism	--	K02952|5.0e-12|aip:107648613|K02952 small subunit ribosomal protein S13 | (RefSeq) 30S ribosomal protein S13, chloroplastic-like	--	--	Alpha/beta hydrolase family	--	uncharacterized protein LOC107889168 isoform X1 OS=Gossypium hirsutum OX=3635 GN=LOC107889168 PE=4 SV=1	S	Function unknown	PREDICTED: uncharacterized protein LOC107889168 isoform X1 [Gossypium hirsutum]
					Ae44G005380	2641329	2642911	[QV]	--	Molecular Function: iron ion binding (GO:0005506);; Molecular Function: oxidoreductase activity, acting on paired donors, with incorporation or reduction of molecular oxygen (GO:0016705);; Molecular Function: heme binding (GO:0020037);; Biological Process: oxidation-reduction process (GO:0055114);	K20624|1.0e-242|ghi:107889162|K20624 12-hydroxyjasmonoyl-L-amino acid 12-hydroxylase / fatty acid hydroxylase [EC:1.14.14.49] | (RefSeq) cytochrome P450 94C1-like	[QI]	--	Cytochrome P450	Cytochrome P450 94C1 OS=Arabidopsis thaliana OX=3702 GN=CYP94C1 PE=1 SV=1	Cytochrome P450 94C1 OS=Hibiscus syriacus OX=106335 GN=F3Y22_tig00110418pilonHSYRG00335 PE=3 SV=1	--	--	Cytochrome P450 94C1 [Hibiscus syriacus]
					Ae44G005390	2646815	2649411	[T]	Signal transduction mechanisms	Molecular Function: kinase activity (GO:0016301);	K08286|8.6e-110|ghi:107889163|K08286 protein-serine/threonine kinase [EC:2.7.11.-] | (RefSeq) serine/threonine-protein kinase D6PKL2-like	[R]	General function prediction only	Protein kinase domain	Serine/threonine-protein kinase D6PKL2 OS=Arabidopsis thaliana OX=3702 GN=D6PKL2 PE=1 SV=1	Serine/threonine-protein kinase D6PKL2 OS=Hibiscus syriacus OX=106335 GN=F3Y22_tig00110418pilonHSYRG00340 PE=4 SV=1	T	Signal transduction mechanisms	Serine/threonine-protein kinase D6PKL2 [Hibiscus syriacus]
					Ae44G005400	2651899	2653327	--	--	--	--	--	--	--	--	Uncharacterized protein OS=Gossypium tomentosum OX=34277 GN=ES332_D09G116100v1 PE=4 SV=1	--	--	hypothetical protein ES319_D09G106400v1 [Gossypium barbadense]
					Ae44G005410	2653901	2657643	[BQ]	--	Cellular Component: nucleus (GO:0005634);; Molecular Function: NAD-dependent histone deacetylase activity (H3-K14 specific) (GO:0032041);; Molecular Function: metal ion binding (GO:0046872);	K06067|3.3e-184|tcc:18590373|K06067 histone deacetylase 1/2 [EC:3.5.1.98] | (RefSeq) histone deacetylase 9	[B]	Chromatin structure and dynamics	Histone deacetylase domain	Histone deacetylase 9 OS=Arabidopsis thaliana OX=3702 GN=HDA9 PE=1 SV=1	Histone deacetylase OS=Hibiscus cannabinus OX=229543 PE=2 SV=1	B	Chromatin structure and dynamics	histone deacetylase 9 protein [Hibiscus cannabinus]
					Ae44G005420	2661250	2662253	--	--	--	K03239|5.6e-18|rcu:8276560|K03239 translation initiation factor eIF-2B subunit alpha | (RefSeq) methylthioribose-1-phosphate isomerase	--	--	LURP-one-related	Protein LURP-one-related 8 OS=Arabidopsis thaliana OX=3702 GN=At2g38640 PE=2 SV=1	Protein LURP-one-related 8 OS=Hibiscus syriacus OX=106335 GN=F3Y22_tig00110882pilonHSYRG00031 PE=3 SV=1	S	Function unknown	Protein LURP-one-related 8 [Hibiscus syriacus]
					Ae44G005430	2663379	2667493	[J]	Translation, ribosomal structure and biogenesis	Molecular Function: transferase activity (GO:0016740);	K00791|4.0e-228|gra:105799197|K00791 tRNA dimethylallyltransferase [EC:2.5.1.75] | (RefSeq) tRNA dimethylallyltransferase 2	[J]	Translation, ribosomal structure and biogenesis	IPP transferase	tRNA dimethylallyltransferase 2 OS=Arabidopsis thaliana OX=3702 GN=IPT2 PE=1 SV=2	tRNA dimethylallyltransferase 2 OS=Hibiscus syriacus OX=106335 GN=F3Y22_tig00110418pilonHSYRG00352 PE=3 SV=1	J	Translation, ribosomal structure and biogenesis	tRNA dimethylallyltransferase 2 [Hibiscus syriacus]
					Ae44G005440	2669281	2670906	--	--	--	--	--	--	Plant protein of unknown function (DUF868)	--	Phosphoglycerate/bisphosphoglycerate mutase family protein isoform 1 OS=Hibiscus syriacus OX=106335 GN=F3Y22_tig00110882pilonHSYRG00028 PE=4 SV=1	S	Function unknown	Phosphoglycerate/bisphosphoglycerate mutase family protein isoform 1 [Hibiscus syriacus]
					Ae44G005450	2674482	2674924	--	--	--	--	--	--	--	--	--	--	--	--
					Ae44G005460	2678764	2680467	[E]	Amino acid transport and metabolism	Molecular Function: prephenate dehydratase activity (GO:0004664);; Biological Process: L-phenylalanine biosynthetic process (GO:0009094);	K05359|5.8e-223|gra:105799193|K05359 arogenate/prephenate dehydratase [EC:4.2.1.91 4.2.1.51] | (RefSeq) arogenate dehydratase/prephenate dehydratase 6, chloroplastic-like	[E]	Amino acid transport and metabolism	Prephenate dehydratase	Arogenate dehydratase 3, chloroplastic OS=Arabidopsis thaliana OX=3702 GN=ADT3 PE=1 SV=1	Arogenate dehydratase OS=Hibiscus syriacus OX=106335 GN=F3Y22_tig00111708pilonHSYRG00134 PE=4 SV=1	E	Amino acid transport and metabolism	Arogenate dehydratase 5 [Hibiscus syriacus]
					Ae44G005470	2688339	2689213	--	--	Cellular Component: extracellular region (GO:0005576);; Molecular Function: growth factor activity (GO:0008083);; Biological Process: cell population proliferation (GO:0008283);; Cellular Component: integral component of membrane (GO:0016021);	--	--	--	Phytosulfokine precursor protein (PSK)	Putative phytosulfokines 6 OS=Arabidopsis thaliana OX=3702 GN=PSK6 PE=2 SV=2	Phytosulfokine-beta OS=Gossypium mustelinum OX=34275 GN=E1A91_A09G102200v1 PE=3 SV=1	S	Function unknown	hypothetical protein E1A91_A09G102200v1 [Gossypium mustelinum]
					Ae44G005480	2695157	2696195	--	--	--	K01213|9.1e-08|dcr:108212198|K01213 galacturan 1,4-alpha-galacturonidase [EC:3.2.1.67] | (RefSeq) exopolygalacturonase-like	[R]	General function prediction only	--	--	Histone deacetylase HDT1-like OS=Hibiscus syriacus OX=106335 GN=F3Y22_tig00110882pilonHSYRG00016 PE=4 SV=1	S	Function unknown	histone deacetylase HDT1-like [Hibiscus syriacus]
					Ae44G005490	2699826	2703567	--	--	Biological Process: mRNA splicing, via spliceosome (GO:0000398);; Molecular Function: RNA binding (GO:0003723);; Molecular Function: metal ion binding (GO:0046872);; Cellular Component: U2AF complex (GO:0089701);	K12836|3.6e-145|gab:108457174|K12836 splicing factor U2AF 35 kDa subunit | (RefSeq) splicing factor U2af small subunit B-like	[A]	RNA processing and modification	Zinc finger C-x8-C-x5-C-x3-H type (and similar)	Splicing factor U2af small subunit B OS=Arabidopsis thaliana OX=3702 GN=U2AF35B PE=1 SV=1	Uncharacterized protein OS=Gossypium darwinii OX=34276 GN=ES288_A09G116400v1 PE=4 SV=1	A	RNA processing and modification	hypothetical protein ES288_A09G116400v1 [Gossypium darwinii]
					Ae44G005500	2704779	2708771	[N]	Cell motility	Molecular Function: transferase activity, transferring glycosyl groups (GO:0016757);	K13680|2.2e-296|gra:105799185|K13680 beta-mannan synthase [EC:2.4.1.32] | (RefSeq) glucomannan 4-beta-mannosyltransferase 2-like	--	--	Glycosyl transferase family group 2	Glucomannan 4-beta-mannosyltransferase 2 OS=Arabidopsis thaliana OX=3702 GN=CSLA2 PE=1 SV=1	Glucomannan 4-beta-mannosyltransferase 2 OS=Hibiscus syriacus OX=106335 GN=F3Y22_tig00110882pilonHSYRG00007 PE=4 SV=1	M	Cell wall/membrane/envelope biogenesis	Glucomannan 4-beta-mannosyltransferase 2 [Hibiscus syriacus]
					Ae44G005510	2723467	2731813	--	--	--	K11643|1.1e-06|jcu:105627959|K11643 chromodomain-helicase-DNA-binding protein 4 [EC:3.6.4.12] | (RefSeq) helicase protein MOM1 isoform X2	[BK]	--	DDT domain	DDT domain-containing protein PTM OS=Arabidopsis thaliana OX=3702 GN=PTM PE=1 SV=1	Uncharacterized protein OS=Hibiscus syriacus OX=106335 GN=F3Y22_tig00110819pilonHSYRG00215 PE=4 SV=1	--	--	hypothetical protein F3Y22_tig00110819pilonHSYRG00215 [Hibiscus syriacus]
					Ae44G005520	2732217	2743014	--	--	Biological Process: intracellular protein transport (GO:0006886);; Cellular Component: AP-2 adaptor complex (GO:0030122);; Molecular Function: clathrin adaptor activity (GO:0035615);; Biological Process: clathrin-dependent endocytosis (GO:0072583);	K11824|0.0e+00|gab:108456967|K11824 AP-2 complex subunit alpha | (RefSeq) AP-2 complex subunit alpha-1-like	[U]	Intracellular trafficking, secretion, and vesicular transport	Adaptin N terminal region	AP-2 complex subunit alpha-1 OS=Arabidopsis thaliana OX=3702 GN=ALPHA-ADR PE=1 SV=1	AP-2 complex subunit alpha OS=Gossypium australe OX=47621 GN=EPI10_018522 PE=3 SV=1	U	Intracellular trafficking, secretion, and vesicular transport	AP-2 complex subunit alpha-1-like [Gossypium australe]
					Ae44G005530	2743814	2747478	--	--	Cellular Component: cellular_component (GO:0005575);; Cellular Component: intracellular (GO:0005622);; Cellular Component: obsolete cell (GO:0005623);; Cellular Component: cytoplasm (GO:0005737);; Cellular Component: mitochondrion (GO:0005739);; Cellular Component: chloroplast (GO:0009507);; Cellular Component: plastid envelope (GO:0009526);; Cellular Component: plastid inner membrane (GO:0009528…	K20854|7.3e-16|pavi:110744711|K20854 hydroxyproline O-galactosyltransferase HPGT [EC:2.4.1.-] | (RefSeq) hydroxyproline O-galactosyltransferase HPGT1-like isoform X1	--	--	Protein RETICULATA-related	Protein RETICULATA-RELATED 1, chloroplastic OS=Arabidopsis thaliana OX=3702 GN=RER1 PE=1 SV=1	Adaptin family protein OS=Hibiscus syriacus OX=106335 GN=F3Y22_tig00111387pilonHSYRG00058 PE=3 SV=1	S	Function unknown	adaptin family protein [Hibiscus syriacus]
					Ae44G005540	2748217	2751480	--	--	--	K12486|9.1e-07|han:110914072|K12486 stromal membrane-associated protein | (RefSeq) ARF GTPase-activating protein GIT2-like isoform X1	--	--	NPH3 family	BTB/POZ domain-containing protein At3g44820 OS=Arabidopsis thaliana OX=3702 GN=At3g44820 PE=2 SV=2	NPH3 domain-containing protein OS=Gossypium tomentosum OX=34277 GN=ES332_A09G111100v1 PE=3 SV=1	S	Function unknown	hypothetical protein ES332_A09G111100v1 [Gossypium tomentosum]
					Ae44G005550	2753273	2757240	[M]	Cell wall/membrane/envelope biogenesis	Molecular Function: catalytic activity (GO:0003824);	K12449|3.3e-225|gab:108456869|K12449 UDP-apiose/xylose synthase | (RefSeq) UDP-D-apiose/UDP-D-xylose synthase 2	[GM]	--	NAD dependent epimerase/dehydratase family	UDP-D-apiose/UDP-D-xylose synthase 2 OS=Arabidopsis thaliana OX=3702 GN=AXS2 PE=2 SV=1	UDP-D-apiose/UDP-D-xylose synthase 2 OS=Gossypium australe OX=47621 GN=EPI10_018527 PE=4 SV=1	--	--	PREDICTED: UDP-D-apiose/UDP-D-xylose synthase 2 [Gossypium arboreum]
					Ae44G005560	2761375	2761878	--	--	--	--	--	--	--	--	Uncharacterized protein OS=Gossypium barbadense OX=3634 GN=ES319_D03G190600v1 PE=4 SV=1	--	--	hypothetical protein ES319_D03G190600v1 [Gossypium barbadense]
					Ae44G005570	2766747	2770434	--	--	Molecular Function: molecular_function (GO:0003674);; Molecular Function: catalytic activity (GO:0003824);; Molecular Function: endopeptidase activity (GO:0004175);; Molecular Function: aspartic-type endopeptidase activity (GO:0004190);; Cellular Component: cellular_component (GO:0005575);; Cellular Component: obsolete cell (GO:0005623);; Cellular Component: plasma membrane (GO:0005886);; Biologi…	K00924|1.3e-250|gra:105799124|K00924 kinase [EC:2.7.1.-] | (RefSeq) aspartic proteinase-like protein 2	[O]	Posttranslational modification, protein turnover, chaperones	Xylanase inhibitor N-terminal	Aspartic proteinase 36 OS=Arabidopsis thaliana OX=3702 GN=A36 PE=1 SV=1	Peptidase A1 domain-containing protein OS=Hibiscus syriacus OX=106335 GN=F3Y22_tig00110879pilonHSYRG00118 PE=3 SV=1	O	Posttranslational modification, protein turnover, chaperones	hypothetical protein F3Y22_tig00110879pilonHSYRG00118 [Hibiscus syriacus]
					Ae44G005580	2773383	2780490	--	--	Cellular Component: late endosome (GO:0005770);; Biological Process: intracellular protein transport (GO:0006886);; Biological Process: vesicle-mediated transport (GO:0016192);; Cellular Component: HOPS complex (GO:0030897);; Biological Process: regulation of SNARE complex assembly (GO:0035542);; Biological Process: vacuole fusion, non-autophagic (GO:0042144);	K20184|0.0e+00|ghi:107889151|K20184 vacuolar protein sorting-associated protein 41 | (RefSeq) vacuolar protein sorting-associated protein 41 homolog isoform X1	[U]	Intracellular trafficking, secretion, and vesicular transport	Region in Clathrin and VPS	Vacuolar protein sorting-associated protein 41 homolog OS=Solanum lycopersicum OX=4081 GN=VPS41 PE=2 SV=1	Vacuolar protein sorting-associated protein 41 homolog OS=Gossypium tomentosum OX=34277 GN=ES332_D09G108100v1 PE=3 SV=1	U	Intracellular trafficking, secretion, and vesicular transport	hypothetical protein ES332_D09G108100v1 [Gossypium tomentosum]
					Ae44G005590	2781618	2784858	[E]	Amino acid transport and metabolism	Molecular Function: carboxypeptidase activity (GO:0004180);	K09646|9.2e-228|gab:108465723|K09646 serine carboxypeptidase 1 [EC:3.4.16.-] | (RefSeq) serine carboxypeptidase-like 51	[O]	Posttranslational modification, protein turnover, chaperones	Serine carboxypeptidase	Serine carboxypeptidase-like 51 OS=Arabidopsis thaliana OX=3702 GN=SCPL51 PE=2 SV=2	Carboxypeptidase OS=Hibiscus syriacus OX=106335 GN=F3Y22_tig00110879pilonHSYRG00112 PE=3 SV=1	O	Posttranslational modification, protein turnover, chaperones	Serine carboxypeptidase-like 51 [Hibiscus syriacus]
					Ae44G005600	2788747	2789704	--	--	Cellular Component: nucleosome (GO:0000786);; Molecular Function: DNA binding (GO:0003677);; Cellular Component: nucleus (GO:0005634);; Molecular Function: protein heterodimerization activity (GO:0046982);	K11252|8.3e-30|ghi:107889084|K11252 histone H2B | (RefSeq) histone H2B.6-like	[B]	Chromatin structure and dynamics	Core histone H2A/H2B/H3/H4	Histone H2B.2 OS=Zea mays OX=4577 PE=2 SV=3	Histone domain-containing protein OS=Gossypium darwinii OX=34276 GN=ES288_A09G110800v1 PE=3 SV=1	B	Chromatin structure and dynamics	hypothetical protein E1A91_A09G095900v1 [Gossypium mustelinum]
					Ae44G005610	2789982	2794849	--	--	Biological Process: reproduction (GO:0000003);; Biological Process: protein polyubiquitination (GO:0000209);; Biological Process: eye development (GO:0001654);; Biological Process: cell fate determination (GO:0001709);; Biological Process: morphogenesis of an epithelium (GO:0002009);; Biological Process: epithelial cell development (GO:0002064);; Biological Process: columnar/cuboidal epithelial c…	K01931|9.7e-22|pda:103713536|K01931 protein neuralized [EC:2.3.2.27] | (RefSeq) uncharacterized protein LOC103713536	--	--	Zinc finger, C3HC4 type (RING finger)	--	Ring/U-Box superfamily protein OS=Hibiscus syriacus OX=106335 GN=F3Y22_tig00110879pilonHSYRG00110 PE=4 SV=1	O	Posttranslational modification, protein turnover, chaperones	Ring/U-Box superfamily protein [Hibiscus syriacus]
Allele: The left side of the / represents the main allele, and the right side represents the secondary allele
Count: Allele count
MAF: Minor allele frequency
Start: The starting position of genes
End: The termination position of genes

## Sheet: Table S7
Table S7 LD Information of LD blocks within a 100 kb range upstream and downstream of SNP2619493 and SNP269226
LD block	Chromosome	SNP start	SNP end	SNP number
LD block 1	Chr.59	2522030	2525553	22
LD block 2	Chr.59	2525700	2526241	6
LD block 3	Chr.59	2527645	2528464	3
LD block 4	Chr.59	2528569	2530367	21
LD block 5	Chr.59	2530722	2531237	5
LD block 6	Chr.59	2531259	2537683	35
LD block 7	Chr.59	2537705	2537756	2
LD block 8	Chr.59	2538272	2543366	41
LD block 9	Chr.59	2543719	2543757	2
LD block 10	Chr.59	2543878	2545397	5
LD block 11	Chr.59	2547062	2549226	12
LD block 12	Chr.59	2549423	2551166	8
LD block 13	Chr.59	2551388	2551446	3
LD block 14	Chr.59	2552410	2571734	114
LD block 15	Chr.59	2571836	2572833	13
LD block 16	Chr.59	2573026	2583444	77
LD block 17	Chr.59	2583472	2585848	31
LD block 18	Chr.59	2585946	2587726	11
LD block 19	Chr.59	2588080	2588257	4
LD block 20	Chr.59	2589183	2590257	16
LD block 21	Chr.59	2590682	2599185	78
LD block 22	Chr.59	2599740	2601503	21
LD block 23	Chr.59	2602909	2604275	12
LD block 24	Chr.59	2604451	2610549	53
LD block 25	Chr.59	2610771	2612091	15
LD block 26	Chr.59	2612367	2612506	6
LD block 27	Chr.59	2612677	2612824	2
LD block 28	Chr.59	2613961	2614095	5
LD block 29	Chr.59	2616096	2618895	43
LD block 30	Chr.59	2619751	2619815	3
LD block 31	Chr.59	2621907	2622297	2
LD block 32	Chr.59	2623876	2623917	2
LD block 33	Chr.59	2623983	2629519	32
LD block 34	Chr.59	2629727	2632859	21
LD block 1	Chr.44	2602307	2660973	11
LD block 2	Chr.44	2686119	2692266	5
LD block 3	Chr.44	2713822	2715073	2
